# Supplementary material for: MiR‐182‐3p targets TRF2 and impairs tumor growth of triple‐negative breast cancer
Source: EMBO Mol Med. 2022 Nov 25;15(1):e16033. doi: 10.15252/emmm.202216033 (PMC9832842; doi:10.15252/emmm.202216033)
Supplement: Supplementary file 5 — Source Data for Expanded View [file EMMM-15-e16033-s004.zip › EMM-2022-16033-V5-Figure_EV4_Source_Data-sd.xlsx]

## Sheet: Figure EV4 A
Fig EV4A	TaqMan qPCR in organs from in vivo xenograft MDA-MB-231 (Log10)
	Brain				Liver				kidney
	LNPs Empty	LNPs miR-Control	LNPs miR-182-3p		LNPs Empty	LNPs miR-Control	LNPs miR-182-3p		LNPs Empty	LNPs miR-Control	LNPs miR-182-3p
	1	1.105	49.9552		1	0.670791	15.7943		1	0.751	1323.4
	1	0.993225	83.9821		1	0.701324	9.23689		1	0.861	2961.89
	1	1.48661	70.5893		1	1.20654	10.0357		1	0.945	1624.73

## Sheet: Figure EV4 C
		IHC from in vivo xenograft MDA-MB-436
		TRF2				gH2AX				Tunnel				CD31
Fig EV4C		LNPs Empty	LNPs miR-Control	LNPs miR-182-3p		LNPs Empty	LNPs miR-Control	LNPs miR-182-3p		LNPs Empty	LNPs miR-Control	LNPs miR-182-3p		LNPs Empty	LNPs miR-Control	LNPs miR-182-3p
		12	12	6		3.93258	5.88235	7.6087		0.884956	1.92308	4.78261		21	21	24
		9	9	4		4.48718	8.48485	10.8247		1.90476	2.1978	3.43137		23	25	13
		9	9	6		4.0404	5.6701	6.37255		2.42719	1.48515	3.46535		22	19	14
		12	9	6		5.88235	5.46218	5.05618		1.35135	1.35135	5.55556		24	20	10
		9	9	4		7.14286	5.38922	8.41584			1.33929	3.46535		18	23	10
		9	9	6		4.83871	5.78512	5.50459		1.53061	1.76991	4.06504		19	24	10
		9	9	6		8.04598	3.37079	5.82524		2.80899	3.38983	4.89511		17	13	11
		9	9	6		7.14286	6.45161	6.98925		2.27273	2.7027			15	18	13
		9	9	6			5.9322	6.93642		3.53535	2.5641	3.4965			19	8
		9	9	4		6.62651	4.62185	5.82524		2.90698	3.30579	2.47934		27	17	8
		12	9	3		4.23729	6.17978	7.48663		1.8018		3.44828		26	27	5
		9	9	3		4.74138	5.39216	7.8534		2.99145	2.5	2.25225		24	22	9
		9	9	3		4.36893	4.73684	8.91089		2.10084	1.68067	3.81356		32	25	7
		9	12	3		3.21101	5.40541	11.1111		2.54237	1.26582	4.54545		22	21	9
		9	9	2		4.72441	3.80435	12.3967		2.25225	2.1978	3.80952		30	15	14
		9	9	3		5.9322	3.22581	5.39216		3.36135	3.46535	1.83486		30	21	12
		12	9	3		2.67857	6.62651	7.61905		3.21101	2.91262	2.47934		22	22	12
		9	9	2		3.21101	3.66973	9.69388			1.90476	2.31481		28	38	14
		9	9	3		2.0202	2.55102	11.2903			1.35135	2.52525		19	19	14
		9	9	3		2.94118	5.85106	7.8125			1.83486			26	14	11
			12	2		6.35593	6.07477	8.33333			1.47059	1.92308		25	21	12
			12	3		7.47664	6.37255	9.59596		2.52525	3.27103			21	14	11
			12	3		7.85124	4.24528	11.9565		2.94118				20	16
			12	2		6.54206	4.95495	6.70103		3.60825				43	23
			9	2		3.66973	5.10204	4.28571						23	39
			12	2		6.77966	7.8125							21	17
			9	2		5.80357	5.91398							39
			12	3		2.99145	4.12844							35
			12	3		2.7027								19
			12	3		5.88235
