# Supplementary material for: MiR‐182‐3p targets TRF2 and impairs tumor growth of triple‐negative breast cancer
Source: EMBO Mol Med. 2022 Nov 25;15(1):e16033. doi: 10.15252/emmm.202216033 (PMC9832842; doi:10.15252/emmm.202216033)
Supplement: Supplementary file 5 — Source Data for Expanded View [file EMMM-15-e16033-s004.zip › EMM-2022-16033-V5-Figure_EV3_Source_Data-sd.xlsx]

## Sheet: Figure EV3 B, D
		MCF10A gH2AX Foci					MCF10A TIFs
Fig EV3B		miR CTR	miR182-3p		Fig EV3D		miR CTR	miR182-3p
	N1	10.6087	13			N1	2.45	4.05
	N2	11.05	12.1			N2	2.85	3.95
	N3	11.619	14.0526			N3	2.95	3.8

## Sheet: Figure EV3 F-G 
		MCF10A
Fig EV3F	miR-Control						miR-182-3p						miR-182-3p i.
	0h	13.4041	15.3207		22.1126			11.0107	12.7535		12.546			15.3091	17.0495		23.1376
	24h	29.7108	29.3911		28.0971			19.1653	19.2112		11.6122			34.4252	35.595		30.4108
	48h	56.2063	53.3359		46.0955			27.7712	27.4642		13.1247			65.2257	65.4749		52.9148
	72h	55.1786	54.9202		63.0957			42.3359	44.2433		21.7455			62.7677	62.6895		72.621
		MCF10A
Fig EV3G		miR-Control	miR-182-3p	miR-182-3p i.
	Exp N1	1065000	590000	1065000
	Exp N2	1080000	655000	875000
	Exp N3	757000	575000	604000

## Sheet: Figure EV3 J
			MCF10A
		Fig EV3J	miR-Control	miR-182-3p
			1	13.3333
			1.02564	9.67742
			3.06122	8.69565
			1.22699	12.2642
			3.18182	13.1148
