# Supplementary material for: MiR‐182‐3p targets TRF2 and impairs tumor growth of triple‐negative breast cancer
Source: EMBO Mol Med. 2022 Nov 25;15(1):e16033. doi: 10.15252/emmm.202216033 (PMC9832842; doi:10.15252/emmm.202216033)
Supplement: Supplementary file 5 — Source Data for Expanded View [file EMMM-15-e16033-s004.zip › EMM-2022-16033-V5-Figure_EV2_Source_Data-sd.xlsx]

## Sheet: Figure EV2 B
Fig EV2B
	MDA-MB-231
	miR-Control	miR-182-3p	miR-182-3p i.
	85	450	174
	155	403	450
	132	159	247
	320	147	80
	227	170	285
	333	643	548
	231	427	193
	278	270	308
	273	477	150
	168	111	92
	134	1322	145
	246	436	346
	164	148	107
	88	397	269
	371	429	171
	115	217	343
	219	1170	285
	142	283	207
	233	207	228
	224	348	202
	208	139	260
	331	200	404
	511	361	190
	135	145	98
	129	560	156
	396	396	234
	151	810	185
	248	521	633
	164	115	510
	584	274	133
	123	161	170
	135	162	126
	1472	108	144
	151	157	218
	837	296	485
	101	176	139
	203	410	357
	519	271	119
	234	267	276
	1309	430	133
	372	731	435
	307	330	107
	195	137	262
	308	265	90
	83	375	132
	168	807	446
	585	525	101
	303	650	126
	247	474	313
	466	354	136
	185	648	171
	195	198	193
	89	307	123
	1291	507	84
	191	140	90
	135	399	116
	136	146	326
	85	468	370
	89	322	232
	360	474	336
	466	360	243
	115	840	176
	125	188	100
	169	283	163
	1269	229	362
	216	286	137
	180	312	184
	215	579	130
	723	195	187
	511	118	365
	836	141	188
	279	111	103
	297	254	385
	100	143	393
	139	313	634
	256	113	102
	391	125	103
	131	375	119
	110	601	164
	252	151	153
	152	278	272
	150	462	369
	191	373	401
	271	164	177
	248	154	149
	119	226	125
	151	193	200
	639	269	112
	81	594	364
	652	324	205
	242	195	355
	208	213	121
	181	445	261
	513	376	134
	536	404	508
	355	232	171
	824	812	534
	728	450	260
	491	425	208
	175	439	610
	1004	299	254
	322	209	278
	112	169	134
	199	289	273
	206	645	213
	302	134	119
	118	751	290
	326	300	301
	1499	1317	179
	281	291	264
	620	170	171
	129	205	503
	221	508	260
	299	536	175
	101	263	263
	178	1448	222
	366	224	529
	156	794	322
	119	531	533
	219	265	65
	182	456	200
	239	110	100
	91	363	169
	140	915	107
	227	165	91
	173	234	152
	119	312	432
	201	172	260
	136	637	182
	407	508	1176
	282	717	136
	280	364	142
	206	239	118
	153	232	600
	125	467	201
	278	406	136
	130	331	185
	366	906	184
	113	1372	215
	267	188	122
	200	572	821
	470	1585	132
	187	1164	239
	146	168	359
	104	3205	217
	293	165	203
	134	417	166
	106	1681	151
	90	178	179
	79	357	160
	500	600	261
	610	361	205
	166	199	130
	94	150	100
	550	319	169
	468	306	122
	140	446	192
	254	888	131
	127	654	230
	205	693	162
	206	1003	134
	325	1054	356
	216	142	299
	76	499	93
	120	146	318
	183	1593	186
	124	666	299
	109	421	220
	111	198	947
	243	434	86
	135	262	142
	651	973	589
	110	434	97
	99	398	141
	294	831	348
	252	574	110
	127	403	383
	215	558	143
	158	359	895
	120	681	274
	307	314	538
	197	547	427
	629	158	236
	496		1299
	87		530
	191		255
	373	300	139
	326	230	116
	343	150	109
	385	429	186
	400	357	97
	239	177	120
	137	128	294
	130	165	77
	145	276	149
	170	169	147
		136	122
		222	103
		101	219
	217	75	93
	526	313	100
	440	250	526
	197	108	166
	275	347	427
	510	290	333
	283	466	313
	503	109	175
	250	875	136
	333	333	181
	692	540	239
	771	453	251
	374	238	379
	133	865	184
	103	176	226
	284	369	98
	212	465	183
	278	148
	168	512
	711	82	160
	119	107	151
	291	197	176
	323	247	127
	328	203	304
	477	1616	113
	184	518	217
	113	370	104
	398	637	455
	791	153	672
	221	209	161
	139	506	87
	99	149	137
	168	591	130
	160	296	326
	146	643	482
	225	288	232
	2055	584	174
	127	188	667
	647	313	150
	447	218	860
	263	388	208
	124	514	413
	122	149	626
	689	199	108
	348	121	271
	562	215	330
	164	122	408
	391	199	198
	418	241	346
	314	622	387
	299	189	286
	322	217	168
	242	186	339
	752	621	676
	143	107	185
	150	878	318
	516	121	99
	99	440	590
	133	200	157
	138	213	141
	124	173	144
	811	182	406
	239	1141	891
	280	217	293
	134	363	154
	182	105	194
	542	174	503
	622	222	341
	258	241	131
	230	328	862
	189	187	79
	145	125	452
	525	115	274
	179	351	241
	204	165	178
	99	69	180
	121	173	176
	232	201	176
	124	304	67
	222	104	229
	164	176	276
	114	128	90
	190	140	158
	190	223	77
	205	176	295
	375	423	117
	150	103	355
	333	115	336
	101	160	273
	139	364	401
	395	125	501
	537	188	388
	124	387	157
	267	93	392
	150	117	53
	656	178	104
	447	150	318
	1245	179	596
	115	230	65
	457	278	95
	284	83	127
	122	191	125
	448	289	143
	351	75	868
	748	169	247
	1129	204	309
	92	176	271
	136	102	85
	186	105	305
	186	204	866
	109	372	255
	114	134	397
	303	166	345
	213	123	134
	475	132	112
	264	160	126
	422	320	179
	1301	245	304
	261	343	200
	308	243	280
	265	215	316
	138	111	253
	599	289	605
	726	97	792
	482	264	170
	477	135	66
	194	150	147
	745	324	131
	595	124	443
	219	158	378
	147	150	703
	133	139	193
	811	376	1442
	219	169	200
	652	280	113
	229	179	345
	378	280	1066
	1462	206	1103
	175	346	373
	1667	290	130
	1170	220	327
	250	183	155
	344	299	155
	330	1015	225
	171	240	99
	263	658	246
	111	581	242
	148	510	136
	111	408	576
	107	802	119
	186	409	250
	225	232	412
	227	122	145
	232	181	674
	156	248	140
	323	181	136
	138	100	107
	276	118	448
	147	352	249
	206	247	265
	230	309	183
	444	538	192
	541	189	260
	118	157	184
	126	148	316
	183	276	259
	92	336	195
	143	212	135
	257	152	157
	122	711	184
	415	112	146
	125	792	341
	105	111	133
	187	135	299
	421	359	209
	156	466	260
	170	111	193
	231	244	213
	225	627	98
	273	113	135
	217	511	74
	101	115	130
	117	102	151
	295	244	155
	141	150	278
	137	142	208
	141	189	101
	103	214	293
	179	273	138
	220	164	217
	193	161	150
	336	134	142
	122	103	118
	322	163	242
	211	142	67
	130	117	132
	165	264	170
	113	266	159
	175	266	92
		215	102
		104	221
		168	244
		1188	144
	362	255	481
	205	203	268
	200	105	207
	348	493	173
	262	304	198
	269	472	144
	243	144	118
	156	442	141
	92	207	308
	228	436	79
	222	271	146
	121	224	122
	227	373	296
	152	169	414
	101	1033	505
	138	129	74
	312	300	202
	151	313	284
	384	195	351
	291	211	135
	122	137	316
	139	335	197
	192	216	188
	96	400	115
	303	759	164
	82	281	381
	158	289	325
	145	427	353
	99	211	346
	138	208	483
	114	370	220
	130	761	446
	94	322	210
	295	622	312
	422	1354	344
	426	209	189
	297	245	139
	81	977	82
	422	256	131
	279	151	225
	160	192	195
	309	174	191
	371	498	238
	116	127	150
	206	1190	142
	193	439	259
	234	146	330
	110	164	200
	155	317	364
	313	424	495
	604	434	190
	607	124	613
	238	357	214
	73	185	120
	251	211	239
	107	230	93
	373	402	244
	625	809	274
	202	149	166
	233	713	169
	106	173	274
	274	96	406
	432	139	84
	196	109	511
	502	298	153
	88	165	161
	123	547	177
	76	263	117
	245	263	98
	144	295	101
	229	367	175
	156	121	159
	183		77
	942		230
	706		182
	135		226
	280	122	115
	455	120	138
	143	284	408
	116	93	168
	89	141	969
	124	144	163
	184	893	135
	91	278	811
	400	199	92
	125	214	126
	201	358	143
	116	76	221
	323	145	281
	221	105	538
	401	190	169
	191	107	169
	177	158	92
	746	201	232
	333	100	195
	95	138	153
	575	120	101
	185	227	169
	121	121	157
	197	310	361
	411	396	133
	107	201	361
	350	440	137
	189	488	374
	459	583	144
	430	109
	165	535
	323	128
	108	86	88
	269	104	81
	112	220	408
	282	303	639
	134	200	101
	518	368	199
	347	71	77
	300	163	133
	133	76	630
	270	282	138
	90	183	153
	158	377	126
	196	96	494
	378	621	85
	67	396	222
	111	164	165
	151	86	192
	176	317	127
	421	117	746
	204	167	179
	247	140	273
	573	445	93
	794	181	236
	95	323	331
	127	118	192
	161	285	302
	342	195	310
	263	88	81
	905	132	376
	216	129	94
	141	84	175
	361	177	298
	184	144	246
	175	249	248
	202	141	1084
	339	205	207
	125	148	142
	136	816	103
	131	349	81
	115	151	148
	165	346	207
	212	658	244
	91	490	97
	195	131	184
	145	164	859
	102	180	123
	199	160	91
	342	101	432
	140	115	508
	172	271	212
	83	407	336
	222	294	118
	162	180	196
	114	696	567
	165	121	77
	81	132	230
	555	643	114
	198	186	322
	180	105	640
	133	153	110
	435	716	144
	129	507	329
	91	119	329
	145	131	178
	214	284	498
	226	129	202
	171	256	333
	95	96	236
	225	160	171
	224	100	484
	149	280	349
	130	637	508
	153	293	124
	107	127	96
	126	318	420
	109	832	201
	137	93	128
	132	153	96
	186	539	333
	264	332	297
	121	313	120
	140	286	106
	100	120	724
	288	226	262
	622	163	134
	162	187	101
	297	197	93
	255	157	130
	383	147	173
	287	214	150
	182	85	456
	127	110	351
	114	142	212
	282	219	93
	232	169	69
	132	528	425
	152	317	353
	212	397	116
	165	79	1003
	118	249	126
	221	325	118
	194	494	108
	695	310	227
	514	122	151
	583	186	731
	189	99	120
	176	1208	973
	121	173	118
	362	471	215
	280	1004	203
	111	342	198
	198	163	251
	582	203	110
	619	267	162
	189	205	860
	372	236	406
	320	191	93
	570	142	149
	168	131	231
	148	241	123
	1114	251	81
	462	144	431
	98	105	147
	497	147	199
	553	139	366
	109	140	177
	291	485	181
	104	105	139
	96	267	165
	432	121	498
	429	161	240
	142	90	132
	314	200	129
	241	130	389
	82	173	284
	133	321	80
	338	269	289
	214	220	189
	693	177	111
	178	499	264
	89	172	861
	160	155	503
	159	195	120
	235	96	849
	134	147	448
	123	99	93
	93	267	220
	145	151	630
	223	240	158
	229	154	251
	366	331	508
	80	151	121
	113	132	363
	94	171	913
	88	586	229
	116	195	250
	167	219	207
	94	607	575
	110	211	129
	246	100	180
	100	77	470
		133	144
		91	777
		210	277
		140	193
	127	81	174
	169	357	388
	148	242	334
	108	193	1955
	207	819	191
	289	205	270
	189	317	397
	222	136	572
	100	159	379
	697	278	1297
	381	134	246
	70	132	431
	549	335	281
	190	385	83
	302	160	76
	137	367	158
	383	378	216
	156	216	132
	165	303	190
	439	109	110
	91	168	226
	996	178	162
	142	143	141
	152	269	263
	110	156	203
	144	156	207
	100	262	899
	99	65	313
	148	93	121
	179	426	266
	93	412	117
	302	123	238
	107	151	380
	335	131	395
	101	322	240
	1190	294	151
	1967	284	176
	230	100	179
	193	242	239
	344	266	135
	167	134	637
	226	200	217
	171	292	189
	956	135	143
	109	87	157
	182	134	420
	152	117	561
	211	77	67
	118	231	429
	142	94	102
	2734	421	468
	126	146	93
	113	370	136
	107	98	635
	290	322	363
	483	221	591
	142	342	164
	466	231	220
	904	268	224
	126	194	513
	121	81	991
	157	282	128
	238	105	109
	151	141	355
	304	235	991
	101	612	177
	511	120	249
	396	48	174
	279	117	178
	539	195	190
	444	80	135
	183	1164	211
	171	197	334
	145	100	253
	248	81	272
	232	886	185
	211	145	119
	230	143	357
	424	158	277
	265	92	220
	109	91	122
	315	764	113
	1498	111	507
	305	489	286
	93	282	89
	1436	259	191
	142	162	376
	126	196	102
	135	82	238
	102	40	382
	426		104
	140		711
	453		286
	625		228
	237		737
	1269		879
	358	127	290
	743	212	183
	1027	497	126
	2362	562	132
	185	80	205
	285	246	148
	182	130	152
	638	129	327
	145	398	635
	255	257	105
	208	602	167
	330	382	509
	805	1523	365
	226	254	283
	816	247	92
	119	91	260
	643	179	174
	142	100	209
	230	79	437
	82	160	217
	134	176	121
	1819	109	398
	532	168	281
	169	203	869
	158	257	674
	95	404	126
	220	101	157
	188	204	504
	177	285	495
	135	205	254
	834	285	138
	220	115	426
	117	1383	392
	92	218	200
	200	119	407
	176	246	144
	124	105	139
	175	395	349
	114	784	678
	117	205	164
	147	117	181
	122	335	182
	101	198	155
	113	109	842
	65	274	297
	396	153	114
	101	129	229
	177	155	177
	355	283	1301
	415	807	797
	116	99	195
	272	370	631
	505	144	263
	255	99	146
	469	218	315
	156	241	93
	345	78	405
	154	245	460
	628	115	230
	179	180	392
	222	274	303
	278	137	226
	363	123
	435	92
	82	263
	98	413
	181	321
	173	89	120
	112	148	413
	109	231	139
	317	315	188
	387	160	194
	289	247	329
	182	770	155
	343	171	84
	138	99	309
	373	154	216
	237	348	322
	493	378	184
	459	248	128
	125	584	152
	180	307	260
	129	116	496
	122	254	239
	195	208	143
	165	101	529
	243	127	209
	78	177	232
	129	430	202
	133	104	353
	130	183	167
	130	268	348
	205	194	294
	628	109	137
	85	244	186
	214	425	759
	139	395	99
	200	197	331
	431	194	93
	115	450	242
	692	162	105
	99	129	122
	278	293	136
	326	107	104
	244	196	91
	124	150	93
	101	82	197
	651	131	618
	849	91	221
	337	123	148
	149	202	374
	158	262	211
	246	243	466
	131	209	329
	212	95	292
	178	143	100
	239	571	197
	123	389	122
	78	251	183
	251	149	120
	276	115	137
	172	425	365
	86	330	267
	189	276	96
	222	179	259
	558	175	86
	243	181	230
	275	239	166
	964	133	147
	735	122	100
	692	136	178
	503	329	369
	522	108	148
	236	125	200
	516	313	144
	207	349	164
	157	142	178
	295	121	216
	215	182	107
	252	857	157
	203	239	148
	210	145	125
	259	78	316
	839	110	441
	967	132	96
	113	178	116
	1001	131	161
	138	115	337
	278		193
	170		115
	196	173	206
	112	92	217
	335	105	100
	564	85	130
	163	142	117
	137	159	266
	70	168	110
	113	151	109
	117	184	156
	478	116	138
	198	191	226
	196	557	389
	348	120	358
	326	92	254
		207	103
		448	435
		166	527
		295	223
	176	131	158
	353	71	143
	112	161	161
	330	153	186
	135	99	68
	531	109	139
	316	175	166
	281	346	430
	495	184	126
	359	96	153
	517	128	157
	1246	134	114
	405	128	123
	284	170	153
	605	163	983
	697	209	251
	124	95	247
	128	330	262
	227	124	423
	114	89	225
	149	125	456
	178	113	147
	661	197	142
	185	78	410
	274		250
	207	134	200
	409	284	172
	151	135	261
	183	184	742
	395	160	516
	187	143	107
	278	153	331
	441	135	101
	154	78	524
	252	266	365
	141	735	258
	316	268	159
	144	136	94
	266	375	269
	182	319	118
	165	145	433
	137	532	395
	253	499	240
	199	77	135
	77	766	150
	371	93	270
	111	82	274
	180	376	368
	153	178	593
	165	202	128
	320	112	296
	197	305	149
	465	66	223
	249	225	131
	234	83	119
	210	89	190
	153		170
	190		911
	180		206
	408		128
	277		92
	293	89	107
	834	45	460
	232	240	223
	197	151	285
	176	482	64
	152	742	148
	589	679	257
	195	412	471
	356	475	139
	91	259	259
	128	376	446
	214	279	142
	196	499	150
	357	257	165
	117	84	95
	844	398	80
	73	599	240
	401	96	105
	435	98	98
	416	784	188
	150	328	203
	460	105	204
	128	89	118
	195	220	126
	214	116	94
	118	470	169
	129	269	125
	183	572	304
	134	929	119
	144	343	305
	268	527	114
	84	358	117
	169	86	226
	328	165	115
	167	493	113
	209	1381	128
	446	1053	116
	131	916	129
	144	140	113
	515	81	244
	179	511	214
	494	334	197
	248	130	111
	461	200	110
	76	214	126
	644	237	307
	183	205	273
	341	705	131
	156	351	231
	482	525	148
	183	348	194
	568	150	352
	164	399	108
	132	379	130
	187	171	113
	188	139	103
	701	291	172
	568	185	116
	194	401	208
	360	327	180
	140	304	105
	141	144	126
	86	172	199
	281	278	152
	573	324	164
	155	378	231
	212	479	252
	223	120	186
	134	213
	161	209
	121	280
	80	109	156
	153	105	266
	109	567	984
	566	333	97
	81	366	246
	175	129	489
	142	574	104
	86	448	135
	146	352	232
	210	380	177
	376	148	159
	92	986	476
	307	402	97
	107	107	116
	78	269	237
	658	422	589
	467	573	236
	111	493	164
	134	405	208
	170	204	154
	82	182	116
	112	407	611
	121	87	940
	350	135	490
	146	458	183
	315	430	165
	119	555	98
	260	448	200
	99	186	122
	128	689	196
	136	313	731
	379	167	128
	96	163	347
	205	673	159
	1059	225	400
	181	258	856
	305	127	189
	267	284	220
	249	520	238
	145	640	388
	125	513	287
	83	253	152
	430	282	98
	66	221	954
	174	116	303
	227	187	261
	117	258	107
	157	208	550
	397	303	103
	156	155	348
	93	174	130
	48	351	100
	191	196	254
	155	215	301
	491	336	154
	158	452	191
	96	177	249
		242	332
		95	216
		346	123
		950	381
		1781	179
	273	196	504
	192	120	105
	257	157	155
	619	217	139
	204	261	270
	100	84	151
	354	141	295
	167	324	382
	108	224	264
	363	179	141
	563	338	127
	98	79	161
	278	144	143
	253	368	199
	389	134	257
	182	121	164
	90	643	365
	105	145	1007
	90	105	345
	87	315	83
	234	288	547
	453	272	177
	264	513	118
	199	146	100
	464	456	199
	556	898	240
	385	254	102
	116	418	138
	210	161	507
	428	464	421
	250	275	173
	139	241	85
	384	542	126
	185	117	181
	131	368	256
	113	118	291
	238	321	118
	199	200	306
	211	327	330
	78	113	266
	108	542	183
	130	199	208
	338	631	150
	157	331	117
	93	363	205
	118	433	170
	556	693	252
	118	264	305
	176	902	162
	130	372	104
	157	623	165
	427	259	133
	94	300	754
	168	674	252
	80	170	555
	357	190	109
	82	208	105
	597	364	701
	277	256	108
	158	151	134
	306	479	492
	68	220	109
	222	142	254
	78	136	168
	182	332	501
	484	215	486
	173	416	561
	85	444	472
	123	133	160
	106	116	245
	99	380	400
	433	409	921
	292	156	599
	296	145	144
	110	346	920
	77	346	343
	450	120	118
	122	169	406
	506	169	509
	296	539	443
	156	225	315
	295	300	638
	172	472	148
	155	338	395
	198	564	194
	210	157	96
	107	100	531
	88	153	117
	92	75	175
	206	290	135
	157	159	121
	99	116	506
	305	189	335
	266	177	230
	343	329	195
	131	493	95
	278	316	172
	154	154	221
	308	143	149
	81	341	326
	151	220	181
	143	571	128
	163	204	498
	535	97	934
	165	115	404
	160	330	288
	132	205	251
	177	233	169
	371	635	295
	137	329	269
	200	358	115
	111	360	117
	206	844	189
	171	277	135
	296	81	197
	458	195	133
	211	1225	547
	498	197	412
	124	221	251
	177	201	147
	767	122	325
	592	122	799
	195	406	215
	624	115	86
	415	100	381
	157	100	145
	214	140	381
	212	89	104
	199	144	102
	111	185	479
	175	86	234
	133	235	347
	97	330	345
	238	175	214
	242	789	177
	326	159	244
	989	707	156
	169	298	472
	270	166	123
	418	290	529
	404	211	194
	369	311	473
	91	312	170
	428	106	1014
	177	231	455
	140	512	288
	158	158	300
	96	168	786
	222	99	630
	368	149
	370	240
	134	223
	614	147
	115	91	142
	139	157	167
	233	77	356
	289	89	268
	450	354	415
	191	236	443
	120		213
	162		200
	224		146
	95	258	145
	285	489	388
	578	643	201
	252	1663	339
	282	108	171
	359	189	214
	290	249	211
	132	741	477
	113	256	527
	114	591	140
	360	179	274
	246	159	193
	187	278	139
	168	182	151
	184	231	475
	403	209	441
	636	158	95
	164	91	487
	94	221	146
	198	393	142
	90	123	156
	173	108	378
	220	228	597
	297	1155	241
	209	155	416
	310	242	129
	152	402	112
	102	349	365
	340	419	961
	198	154	187
	393	308	168
	76	117	353
	192	164	677
	205	465	239
	123	233	1591
	167	367	623
	93	287	345
	151	98	575
	154	425	170
	169	453	215
	282	324	134
	73	259	259
	249	245	417
	824	79	211
	169	119	126
	210	114	1328
	183	204	326
	169	424	134
	202	222	242
	98	101	427
	84	138	286
	258	177	335
	148	121	933
	239	92	353
	104	347	154
	204	119	331
	397	252	758
	262	184	365
	472	183	305
	192	281	233
	99	608	172
	153	607	1205
	167	345	224
	334	203	141
	151	174	359
	250	270	311
	253	185	385
	127	192	272
	287	1414	167
	241	193	327
	151	265	217
	389	118	267
	341	150	227
	199	154	134
	183	267	94
	136	249	135
	186	189	188
	88	131	254
	741	246	260
	144	100	315
	101	151	124
	757	168	624
	704	687	621
	257	395	217
	134	576	758
	161	130	180
	110	228	241
	148	263	148
	195	293	223
	243	348	398
	141	150	143
	390	80	733
	266	109	196
	121	112	188
	234	131	318
		224	259
		322	102
		87	208
		131	497
	147	165	882
	576	288	207
	252	242	348
	424	121	388
	236	291	912
	356	404	370
	1054	138	229
	138	103	246
	1058	88	229
	849	136	566
	239	198	375
	1350	138	126
	143	124	285
	1011	189	175
	137	102	83
	941	107	171
	800	107	103
	224	121	342
	283	111	309
	134	485	85
	215	83	227
	177	102	93
	386	195	125
	1234	130	375
	87	234	143
	290	137	142
	213	210	257
	118	77	160
	636	187	640
	198	472	646
	205	295	283
	233	102	151
	160	231	920
	566	182	163
	119	101	85
	160	207	150
	135	164	551
	159	120	154
	153	139	402
	255	233	205
	347	110	171
	86	113	89
	76	92	256
	83	111	361
	301	130	514
	140	185	139
	542	94	126
	120	288	213
	159	122	80
	240	85	132
	151	296	220
	320	302	206
	109	142	189
	317	125	295
	364	81	444
	890	114	102
	96	167	464
	206	92	637
	362	343	127
	119	188	221
	208	151	273
	365	337	249
	181	140	251
	248	520	120
	285	198	266
	460	130	436
	342	388	189
	118		179
	119		574
	106	347	171
	73	137	156
	124	94	451
	113	120	439
	225	331	141
	125	109	227
	791	102	192
	394	393	230
	174	186	88
	103	165	149
	225	257	99
	154	188	133
	104	209	117
	248	153	120
	222	122	235
	252	128	104
	354	215	104
	187	546	76
	106	128	184
	218	91	164
	241	108	107
	68	176	165
	578	104	136
	426	123	215
	277	85	138
	207	288	202
	177	1149	190
	237	156	129
	214	291	204
	693	91	103
	378	77	78
	302	184	208
	167	115	134
	390	275	159
	238	368	223
	470	197	98
	448	220	187
	187	118	433
	118	204	281
	175	328	139
	393	115	1391
	145	167	103
	72	160	353
	91	164	135
	250	212	400
	93	241	359
	125	310	108
	310	443	97
	222	136	158
	343	148	244
	74	286	251
	79	144	159
	226	117	339
	181	143	572
	170	131	88
	130	163	531
	77	82	206
	129	115	196
	392	125	185
	111	272	82
		436	102
		160	170
		199	221
	226	86	79
	170	64
	252	157
	246	135
	380	149
	585	136
	408	361
	154	194
	212	154	150
	355	137	199
	468	88	105
	377	166	646
	320	319	225
	256	279	293
	177	89	293
	118	168	173
	204	110	610
	307	277	274
	110	131	441
	163	507	196
	168	117	350
	115	142	174
	166	130	411
	149	81	194
	324	90	343
	173	198	212
	240	102	82
	263	135	180
	164	241	92
	164	115	247
	149	424	164
	357	388	316
	294	285	157
	338	183	159
	119	227	152
	213	194	125
	549	123	187
	193	111	355
	740	196	850
	147	105	565
	245	115	399
	170	210	202
	117	113	141
	201	306	315
	174	212	904
	234	157	276
	277	93	459
	241	83	486
	360	297	400
	230	221	131
	151	101	466
	151	226	460
	336	310	238
	227	136	538
	921	134	307
	134	161	867
	242	187	292
	202	318	406
	423	174	341
	207	134	454
	724	679	227
	116	320	382
	228	192	239
	558	222	538
	253	238	320
	233	241	348
	163	175	457
	299	80	557
	344	118	292
	135		298
	151		130
	83		190
	255		523
	418		364
	272		220
	529		470
	676		441
	145		136
	412		172
	211		895
	365		423
	94		301
	124		168
	384		417
	202		398
	204		178
	133		1376
	414		195
	113		410
	127		187
	100		259
	544		423
	105		269
	511		140
	201		190
	139		295
	261		165
	344		441
	154		252
	104		107
	144		524
	372		348
	143		180
	135		321
	110		225
	267		308
	483		519
	439		91
	153		810
	261		441
	85		352
	287		237
	317		292
	278		370
	175		265
	240		306
	93		300
	311		399
	118		283
	656		791
	237		103
	320		593
	746		288
	83		321
	607		322
	116		494
	97		140
	100		395
	323		1052
	197		267
	297		433
	178		380
	135		392
	198		339
	112		227
	143		145
	362		779
	302		318
	88		225
	72		692
	381		675
	112		364
	190		248
	108		257
	462		225
	128		482
	134		224
	190		196
	513		278
	179		568
	219		121
	490		778
	216		258
	477		550
	128		78
	553		300
	193		244
	296		212
	292		396
	141		510
	157		673
	211		626
	171		447
	873		130
	248		201
	209		299
	475		424
	347		653
	281		527
	72		171
	163		570
	170		807
	129		503
	87		524
	138		253
	133		240
	162		315
	168		920
	159		121
			216
	225		181
	152		253
	327		132
	163		690
	130		254
	100		136
	357		207
	324		366
	99		480
	133		182
	155		233
	139		323
	108		367
	142		169
	156		491
	262		191
	117		260
	192		159
	344		373
	154		240
	234		551
	344		603
	82		518
	246		219
	158		446
	271		147
	98		210
	205		249
	168		134
	194		92
	170		82
	124		189
	101		299
	350		189
	165		146
	235		88
	362		142
	139		143
	192		259
	93		90
	175		130
	250		200
	231		203
	443		248
	134		178
	237		106
	135		154
	158		652
	138		110
	97		64
	110		328
	111		284
	93		152
	123		346
	214		167
	184		564
	539		152
	221		733
	63		227
	106		128
	224		179
	86		95
	108		207
	163		130
	174		114
	78		128
	141		175
	234		81
	215		128
	189		291
	196		238
	102		181
	107		168
	110
	220
	253		103
	196		90
			155
			142
			235
	95		175
	240		531
	121		292
	90		144
	202		991
	144		579
	88		185
	166		190
	277		126
	235		266
	953		271
	300		924
	96		723
	159		452
	445		136
	324		350
	238		89
	183		643
	93		190
	243		130
	190		129
	155		162
	230		187
	152		162
	159		698
	268		315
	287		155
	319		316
	711		109
	144		92
	810		474
	316		76
	115		689
	96		374
	188		327
	138		297
	283		202
	597		445
	167		215
	168		534
	250		182
	167		277
	243		136
	461		432
	162		177
	377		208
	126		204
	78		633
	339		139
	86		241
	193		319
	113		218
	241		231
	165		106
	726		170
	212		270
	130		159
	701		215
	180		103
	234		120
	160		222
	1423		92
	94		454
	333		239
	188		260
	782		609
	428		109
	660		352
	541		131
	215		296
	430		212
	288		659
	209		219
	229		746
	186		119
	106		195
	289		140
	591		157
	88		165
	143		131
	557		181
	76		350
	284		526
	135		754
	86		302
	307		92
	176		128
	396		220
	409		171
	341		199
	309		562
	212		216
	191		321
	220		245
	241		223
	194		176
	134		555
	56		182
	116		220
	114		128
	150		141
	115		133
	302		371
	94		212
	82		119
	116		145
	100		218
	175		80
	111		96
	195		153
	212		259
	108		267
	265		143
	139		165
	90		131
	294		115
	169		67
	145		311
	141		221
	100		115
	140		274
	634		298
	103		132
	773		233
	109		281
	269		676
	140		354
	350		1026
	143		298
	102		210
	107		216
	288		536
	135		76
	108		238
	432		707
	97		190
	386		461
	163		163
	199		132
	96		124
	325		149
	338		163
	229		324
	131		469
	439		230
	228		166
	146		174
	373		213
	261		178
	218		192
	310		254
	101		169
	432		100
	133		288
	215		92
	106		194
	155		224
	102		196
	90
	107
	123		70
	352		211
	750		620
	74		119
	364		85
	239		347
	154		181
	154		673
	708		170
	96		223
	413		169
	305		818
	380		113
	193		503
	181		827
	172		341
	221		535
	299		130
	98		560
	175		293
	328		303
	154		1205
	299		188
	330		157
	313		202
	216		186
	94		855
	324		103
	170		523
	324		117
	184		86
	154		133
	489		394
	485		369
	263		210
	115		182
	160		129
	451		1231
	123		184
	247		95
	154		226
	155		509
	250		1031
	249		332
	167		194
	275		315
	460		115
	129		117
	196		158
	340		92
	182		110
[truncated: 254 more rows]

## Sheet: Figure EV2 D,F
	HeLa	IF anti-gH2AX combined with telomeric DNA FISH
Fig EV1D	TIFs	miR-Control	miR-182-3p	siControl	siTRF2
	Exp N1	1.3913	4.20833	2	4.6
	Exp N2	1.79962	3.52632	2.14286	6.94737
	Exp N3	1.90476	4.9	1.8	5.41667
	HeLa	IF anti-gH2AX combined with SATIII DNA FISH
Fig EV1F	PIFs	miR-Control	miR-182-3p	siControl	siTRF2
	Exp N1	9.09091	41.1765	9.09091	15.5172
	Exp N2	4.7619	57.1429	3.84615	19.0476
	Exp N3	12.5	36.8421	8.82353	20.7547
