# Supplementary material for: MiR‐182‐3p targets TRF2 and impairs tumor growth of triple‐negative breast cancer
Source: EMBO Mol Med. 2022 Nov 25;15(1):e16033. doi: 10.15252/emmm.202216033 (PMC9832842; doi:10.15252/emmm.202216033)
Supplement: Supplementary file 5 — Source Data for Expanded View [file EMMM-15-e16033-s004.zip › EMM-2022-16033-V5-Figure_EV1_Source_Data-sd.xlsx]

## Sheet: Figure EV1 A
Fig EV1A
High-throughput screening		Luciferase vector	3'UTR-TRF2
	hsa-miR-182*	hsa-miR-519e*	hsa-miR-296-3p	hsa-miR-508-5p	hsa-miR-1207-5p	hsa-miR-1	hsa-miR-515-5p	hsa-miR-363*	hsa-miR-206	hsa-let-7e	hsa-miR-23a	hsa-miR-760	hsa-miR-596	hsa-miR-23b	hsa-miR-129-5p	hsa-miR-130a*	hsa-miR-1909	hsa-miR-125b-2*	hsa-miR-29b-1*	hsa-miR-148a	hsa-miR-659	hsa-miR-570	hsa-miR-1276	hsa-miR-663	hsa-miR-922	hsa-miR-513b	hsa-miR-412	hsa-miR-373*	hsa-miR-148b	hsa-miR-369-3p	hsa-miR-101	hsa-miR-490-3p	hsa-miR-103-2*	hsa-miR-130b	hsa-miR-186	hsa-miR-130a	hsa-miR-338-3p	hsa-miR-301a	hsa-miR-454	hsa-miR-566	hsa-miR-301b	hsa-miR-409-3p	hsa-miR-214	hsa-miR-152	hsa-miR-1268	hsa-miR-497*	hsa-miR-616*	hsa-miR-96	hsa-miR-7-2*
Exp N1	0.311468	0.331904	0.351504	0.564599	0.669195	0.782895	0.68155	0.607329	0.723445	0.545742	0.731805	0.807698	0.742023	0.791627	1.0168	0.855816	0.693533	0.691211	0.917496	1.05749	0.921862	0.741187	1.10895	1.18419	1.18763	1.01197	1.29324	1.36635	0.98893	1.59719	0.906256	1.31795	1.53114	1.4637	1.89054	1.52863	1.97461	1.62896	1.72417	1.66342	1.67494	1.42775	1.40918	1.49203	1.5683	1.75213	1.87029	1.81558	2.02189
Exp N2	0.44609	0.514975	0.709651	0.831281	0.7401	0.715807	0.835275	0.957737	0.87188	1.05491	0.901331	0.945258	1.0614	1.03145	0.832113	1.15108	1.31597	1.56556	1.35458	1.27438	1.43095	1.65557	1.35325	1.41631	1.42396	1.72013	1.51331	1.46439	1.91531	1.32862	2.02363	1.66156	1.5198	1.58769	1.22829	1.59185	1.15624	1.56822	1.59451	1.68403	1.80732	2.07488	2.13211	2.11032	2.10216	1.97321	2.11082	2.52513	2.6792
[truncated: 5 more columns]

## Sheet: Figure EV1 B
Fig EV1B
	HeLa		HeLa
TRF2 protein expression	miR-Control	miR-182-3p	miR-519e-5p	miR-296-3p
Exp N1	1	0.0389074	0.552998	0.417852
Exp N2	1	0.354658	0.415149	0.635869
Exp N3	1	0.204784	1.01423	0.447236

## Sheet: Figure EV1 C
		HeLa			MDA-MB-231			MDA-MB-436			U2-OS
Fig EV1C	qPCR	miR-Control	miR-182-3p		miR-Control	miR-182-3p		miR-Control	miR-182-3p		miR-Control	miR-182-3p
	Exp N1	1	1.09308		1	1.01967		1	1.02645		1	0.858696
	Exp N2	1	0.970357		1	0.660548		1	1.15117		1	1.03289
	Exp N3	1	1.09707		1	0.9788		1	1.6115		1	1.18291
