# Supplementary material for: MiR‐182‐3p targets TRF2 and impairs tumor growth of triple‐negative breast cancer
Source: EMBO Mol Med. 2022 Nov 25;15(1):e16033. doi: 10.15252/emmm.202216033 (PMC9832842; doi:10.15252/emmm.202216033)
Supplement: Supplementary file 7 — Source Data for Figure 1 [file EMMM-15-e16033-s013.zip › EMM-2022-16033-V5-Figure_1_Source_Data-sd.xlsx]

## Sheet: Figure 1 C-G
	Fig 1C		Fig 1D		Fig 1E
Luciferase vector	3'UTR-TRF2		3'UTR-TRF2 mut		3'UTR-TRF1
	miR-Control	miR-182-3p	miR-Control	miR-182-3p	miR-Control	miR-182-3p
Exp N1	1	0.595908	1	0.929449	1	0.912898
Exp N2	1	0.68564	1	0.780397	1	1.0553
Exp N3	1	0.583306	1	0.859917	1	0.888727
Fig 1F													Fig 1G			Fig 1G
TRF2 Protein levels	HeLa			HCT116			MDA-MB-231			MDA-MB-436			U2-OS			SAOS
	miR-Control	miR-182-3p		miR-Control	miR-182-3p		miR-Control	miR-182-3p		miR-Control	miR-182-3p		miR-Control	miR-182-3p		miR-Control	miR-182-3p
Exp N1	1	0.0389074		1	0.167839		1	0.222885		1	0.228315		1	0.104798		1	0.231642
Exp N2	1	0.354658		1	0.253081		1	0.34		1	0.381428		1	0.286593		1	0.249465
Exp N3	1	0.204784		1	0.285165		1	0.429392		1	0.207048		1	0.441575		1	0.328861

## Sheet: Figure 1 H-I
Fig 1H
IF anti-TRF2					Fig 1I
miR-Control	miR-182-3p	miR-182-3p i.			IF anti-TRF2 combined with telomeric DNA FISH
425	384.26	292.09				miR-Control	miR-182-3p	miR-182-3p i.
323.53	691.58	8904.08			Exp N1	20.2695	7.59375	36.2161
837.25	1932.91	6768.14			Exp N2	30.9952	6.786	35.3888
3240	418.44	1891.29			Exp N3	25.9034	5.47273	36.5386
141.54	286	832.36
674.76	164.86	159.79
324.33	119	294.91
1315.64	842.5	425.91
394.13	511.88	319.2
2998.25	134.92	1532
485.18	1721	500.15
1546	987	3474.81
217	466	699
326.65	766.27	969.19
196.23	145.82	682.96
6425.22	833.77	118.2
1422.88	95.64	806.73
237.58	338.75	1269.46
504.73	256.63	259.53
1051	234.96	1052.18
155.45	199.33	583
371.59	621.89	5860.06
386.44	153	416.86
2221.6	1717	382.97
529.65	1267.59	3147.8
175.54	515.5	278.6
203.29	166.5	1570
506.88	101.67	5105.47
165.35	181.87	1966.62
209.18	263.29	1780.13
701.5	467.67	3888
241	203.04	789.04
547.12	195.7	757.31
501.36	205.94	388
1719	310.05	1831.77
1327.53	182	280.58
229.17	206.68	9804.52
308.75	146.88	854
1155.82	517.09	307.71
2444.83	238.35	318.25
423.29	721.93	179
347	413	698.4
2044.31	155.04	466.64
449.27	197.75	12249.5
278.27	203.34	607.08
1186.45	179.36	380
519	360.55	3087.68
641.53	1940.44	230.14
131.91	151.96	17849.6
601.58	304.75	3259.4
751.54	116.96	96.6
186.2	2043.87	4186.91
51.13	151.8	1410
113.17	322.96	1437.17
1599.42	246.33	1822.14
94.6	284.55	1021
189.79	859.43	4729.8
592.75	167	2334.93
581.4	309.5	261.92
188.5	110.64	1368.53
363.39	618.4	2187.32
298.75	341.79	541.25
959.45	1008	168.14
1349.08	338.79	7537.27
463.17	97	997.36
1039.5	716.33	186.93
645.29	928.75	1728.61
997.25	122.45	4356.75
524.62	140.42	1890.31
198.5	371.25	479.38
414.43	589.83	333.98
505.36	570.54	1266.57
1540.82	275.18	243.46
129.91	420	6132.41
1163.55	154.18	2858.14
612.64	326	5035.32
99.05	217.25	1674.62
307.54	412.6	662.19
1991.4	150	828.71
1873	197.32	2202.87
622.85	194.77	248.25
295.8	305.36	451.91
979.54	113.91	678.54
206.58	107.14	440.27
970.4	141	391.07
1879.14	507.88	1169.58
431	158.91	461.53
170.18	103.73	2039.81
302.5	274.55	1770.25
345.75	242.8	2277.29
131	381	310.08
799.54	111.6	9079.59
3374.77	124.17	1316
323.63	377	1021.96
2183.67	639.75	269.96
729.82	833.25	1152
273.4	66.67	105.8
836.6	142.36	2113.71
1445.67	627.21	88.6
2366.27	99.05	1650.12
142.6	616.38	1316.09
537.08	304.46	1930.54
409.42	181.04	1181.83
180.39	394.36	447.08
562.2	208.03	743.96
776.82	84.8	326.36
658.36	464.58	5203.26
997.17	93.73	2398
1059.38	435.55	2387.38
1353	449.5	130.2
1370.54	99	526.5
585.42	319.12	4502.39
227.58	1845.04	309.54
222.38	532.54	1187
1692	310.5	6031.76
1383.67	1577.81	427.67
1043.54	585.91	620
2790.6	386.5	776
900	448	110.73
151.92	205	160.05
1345.05	281	4013.8
4666.79	1126.54	489.04
1130.19	700.29	540.45
2733.21	438.41	1664.33
431.04	342.88	1119.25
116.5	275	908.73
9795.94	530.73	105.41
1023.4	416.13	4023.38
1632	796.29	841.33
237.55	136.04	301
219.58	460.08	1078.17
2213.5	1060	507
230	348.62	2107.79
5444.94	95.32	373
1643	1029.75	460.36
920.28	190.75	2561.47
418.27	314.8	2277.16
439.16	117.67	657.24
787.41	1221.75	8655.98
522.58	889.67	6349.27
708.82	182.13	475.8
3892.53	861.5	1211.6
897.04	191	5600.91
738.71	303.67	335.87
705.38	99.8	3900.72
810.33	140.09	1377
237.27	397.58	1185.04
551.63	129.6	3637.31
478.04	447.63	4898.77
8819.07	98.14	315.44
2028.23	331.63	533.05
305.74	173.77	8866.48
1710.71	109.55	3920.84
778.63	199.23	197.06
244.25	128.67	2623.14
2059	150	1261.81
3639.27	548.58	268.45
111.8	126.82	185.25
687.54	506.93	4347.88
264.41	330.71	197.4
549.5	236.42	1264.44
1040.8	127	1412.1
945.6	1088.36	2085.37
408.16	185.83	1083.36
1037.4	297.04	469.86
957.71	847.8	427.83
1884.08	909.42	1323
2184.19	1011	216.18
297.64	115.5	577.42
3543.4	528	1519
1311.5	801.8	708.6
5354.12	130.5	245.14
434.5	267.2	124.13
3720.5	128.13	535.61
249.83	143.67	90.6
1544	535.27	789.64
142.33	306.67	204.67
242.75	137	108.5
532.71	2662.23	205.55
297.92	186.08	1745
1612.8	429	526
1392.75	596.63	421.14
719.5	1047.29	660.92
335	824	1642.15
2949.86	697	2560.16
378.58	176.13	12645.4
722.12	720.67	2404.69
2537.32	353.38	741.6
2121.08	338	4893.63
462.64	148.77	1458.08
1189	287.21	486
274.96	589	190.08
1830.32	178.79	960.08
1953.63	351.82	3787.3
1119.54	153.62	5232.29
247	106.95	856.92
588.07	1042	220
198.17	126.71	276.41
4297	142.09	937.95
737.55	173	678.64
1436	653.25	4671.59
759.75	751.45	196.29
177.36	190.36	1110.44
608.9	230.08	462.3
793.27	609.85	515.53
231	128.64	802.41
797.58	757.67	789.25
1167.46	215.36	170.68
1214	165.97	225.24
351.17	116.82	1038.17
206.91	176.73	316.16
977.33	119.09	1296.21
1149.84	278.5	3434.85
310.67	128.8	4315.57
4496.17	146.32	1026.09
2057.08	207.29	1834.52
1001.55	264.82	684.4
1443.18	125.17	757
255.63	6346.38	1099.21
642.5	276	641.54
212.79	218.1	734.96
767.38	263.79	1336.63
204	119.67	1441
271.67	105.64	1049.73
3904.12	173.25	162.68
3007.57	125.82	2010
797.43	108.2	1480.14
607	132.13	1199
285.54	411.33	243.09
3132.57	403	201.69
140.83	311.42	312
1339.08	138.64	1936
1702.23	196.67	1523.62
131	229.83	1408.53
908.36	546.42	193.33
1269	4367.06	253.64
1119.5	540	1150
1806.12	141.08	3152.67
836.82	187	699.75
3421.14	229	443
294.64	472.33	286.36
1337.42	404	287.94
2397.31	338	167.64
594.5	136	661.14
504.08	153.71	3294.17
2534.15	108	2033
145.36	152.42	740.21
893.55	897.26	259.15
5736.44	382.53	435
1386	666.46	182.14
1107.13	339	464.42
1586	2492.86	1059.63
361	213.64	1156.83
113.8	585	593.5
2174.71	190.08	145.83
680.57	84.6	1671.77
255.18	2567.31	1024.94
165.82	491	232.57
3634.8	152.38	2166.62
347.2	197.83	333.29
1413.43	577.75	625.37
2604.29	484.59	231.42
942.4	1703.5	1129.42
562.88	331.32	720.72
182.2	475.43	143.13
415.6	187.21	1769.75
1666	172	540
1775.83	733.46	83.4
336.18	558.33	176.6
936.71	126.46	203.86
1103.6	765	6692
2288	263.92	2436.2
2468.43	110.42	464.96
137.83	579	815.85
2966.2	520.3	351
3382.53	1332.58	1388.17
1655.21	628.25	235.6
1760.75	941.63	2753.86
8441.04	2199.37	1717.88
1308.92	851.08	1411
225.29	452.92	88.8
342.65	118	343.23
1565.83	1442.69	419.23
112.73	486	2441.79
643.33	1372.46	1794.46
209.71	212.38	714.21
4571.63	534.67	743.86
1069.13	240.46	317.79
875.64	349.93	590.58
7001.25	319	167.36
2775.33	1045.73	308
95.6	548.57	1151.46
109.91	189.8	1101.93
385.27	86.4	247.88
2478.96	816.59	962
160	83.8	347.81
457.75	108.91	1187.38
256.18	230.13	2948.17
1213.75	641.55	592.55
270	406.5	315.17
837.75	433.75	195
247.18	103.55	337.08
222	145.8	249.5
285	454	1525.42
1884.38	169.14	1914.75
462.27	156.09	246
617.14	708	1243.91
452	101	689.33
148.36	151	1935.82
416.82	148.36	1274.43
224.17	195.55	1176.04
2928.65	87.2	1082.31
110.27	137.8	1727.32
1453.74	402	147.55
911.58	100.45	185.33
930.25	349.92	1851
884.74	1376.77	250.5
2200	174.13	3264
327.8	334.5	655.21
193	150.18	1582.31
622	5891.18	569.64
3272.18	242.75	164.25
223.29	131.36	345.68
90.6	792	962.73
2175.25	387.8	956.58
1605.04	329.55	3698.5
1399.38	222.88	160.08
1748.54	842.75	395
128.64	149.27	512
1069.17	99	1472.77
180.82	154.27	3228.6
4634.44	167.45	298.5
1520.21	271.42	1647
414	993.45	1113.92
981.55	3085.8	5002.88
904.91	127.33	5446.56
821.38	83.2	2444.71
267.27	356	1219.47
242.09	198.18	100.2
4156.05	138.25	4383.22
356.55	202.13	273.73
213.94	286	686.91
1286.87	377.85	4177.24
5485.69	784.75	1546
1897.38	169.03	241.6
299.08	471.75	451.82
399.09	179.75	2900.32
1737.14	218.55	3552.5
2786.91	177.6	244.36
318.67	124.09	3988.81
1558.25	140.55	2900.25
1983	722.54	326.96
2077.96	714.41	149.25
1161.54	203.5	347.8
1862	104.91	1438.88
2620.65	310.6	380.65
192.73	585.67	1254.67
1713	2011.73	1047.27
152.5	198.67	192.29
729.67	191.75	4605.94
175	436.21	797.33
5498.58	433.67	2771.85
1023.35	509.09	2115.27
3095	119.86	839.81
1532.88	325.71	5372.9
1636	582.45	4256.43
159.45	184.41	14907.4
6934.06	553	3559.91
1419.42	265.82	194
1784.54	436.45	4637.75
830.4	154.14	200.35
181.09	201.6	197.94
234.5	164.64	205.14
728.5	80	453.6
1162.29	420.82	1410.71
268.15	544.76	318
724.25	1900.68	2855
280.45	231.21	968.43
1164.79	289.42	3262.69
857	282.4	1453
143.09	182.8	6308.19
544	718	15049.8
617.25	373.33	5879.88
283	341.63	381.05
141	89.2	7206.05
107.18	111.18	517
1507	303.55	413
1638	490.54	2744.39
428.6	327.64	1427.33
181.83	323.82	5003.5
3744.9	96.23	1305.31
4768.34	118.17	520.29
2022.13	115.27	3563.56
4719.59	191.68	408.88
1751.46	106.36	3091.63
110.27	159.46	1120.25
989.63	165.38	2389.93
148.05	161.58	6544.64
1293.88	614	192.14
2620.27	133	2060.69
815.27	381.86	752.5
4951.16	208.25	160.8
3865.13	233.2	191.29
1647	658	125.8
2968.9	301.75	1426
1676	160.5	1801
2895.54	294.54	1250.5
313.64	179.73	4298.59
208	550.41	280.43
1943.21	302	190.4
281	416.67	201.09
2573.14	304	268.45
889.38	181.5	284.38
3278.13	117.09	4385
497.55	95.2	3568.97
277.23	114.64	1991.07
136.14	294.18	3745.76
155.31	1040.8	2565.89
1572.09	960.68	548.5
195.55	495.97	3091.31
1510	977.96	555.36
3449.57	1220.96	482.67
2019.69	156.55	407
2814.64	1612.42	242.27
181.8	211	2460
241.46	186.67	264.38
1190.75	568.67	1360.92
1372.77	235.58	222.82
966.5	158.93	2701.25
341.17	495.31	129.46
1965.9	184.64	126.18
2024.29	224.91	190
144.4	144.33	2183.47
354.82	329.32	354.29
774.91	147	1799.96
286.81	267.92	855.96
3363.75	1177.13	1697
344.5	634.91	452.08
106.27	87	5585.75
142.08	462	4199.44
655.17	670.04	798.08
4971.82	101.55	1124.77
2177.54	626.08	4537.82
4908.5	421.38	12438.4
215.42	252.6	338.29
2661.67	660.38	218.38
223.42	990.21	3631.38
192.5	938.27	1312.88
2958.86	85.4	527.75
2447.43	160.91	4795.82
620.87	848	518.25
1619.54	509.46	3282.78
124.09	362.21	7211.42
3916.2	190.41	1510.2
690.5	109	376.23
4516.63	1023.04	1596.5
3274	324.58	6319
919	1077.58	573.68
6298.44	1022.35	6237.63
174.36	179.83	1519.96
4876.15	263.61	1941.04
222.25	371	2991.5
666.46	1198.58	837.57
5688	157.09	2474.47
586.8	2270.53	176.17
686.63	377.79	1456.27
818	407.04	721.8
5708.18	2188	559.6
217.25	827.92	5092.15
1612.5	1741	7720.25
1181.45	731.75	2395.2
1404.12	231.42	1242
149	266.2	4924.64
181.08	159	512.31
3008.56	553.91	2979.6
2643.14	320	494.43
476.05	2065.43	2985.64
4051.75	511.42	335.73
602	324.81	2781.75
852.44	857.25	9008.95
987.4	1535.42	356.41
5625.61	720.36	3542.43
2151	1804.75	444.4
801.92	1176.36	2122
104.6	1134.58	1116.92
5135.81	2023.15	501.92
3633	870.11	149.5
89.8	182.64	245.08
340.4	807.25	513
406.04	269.32	116.92
144.05	269.8	1507.88
1662.08	519.36	1972.67
6201.78	765.26	659
467	498.69	1576
488.5	477	224.79
230.45	983.46	3109.64
484	632	867.6
2495.29	624	5535.88
5923.23	466.47	273.46
4285.13	534.64	1474.46
1198.91	120.73	456.33
265.18	425.08	2479
1036.45	589.13	135
1413.29	2614.79	1617
188.19	273.42	302.82
368	867.75	441.36
960.39	260.18	309.64
3752.93	694.8	259.8
1440.83	780.09	1527.65
1343.25	291	3391.25
189.09	393.64	1006.82
1245.25	1743	1740.5
339	370.8	4236.75
2487.12	103.4	425.58
318.5	725	160.38
1264.17	138.92	1691
124.73	1089.17	5330
243.57	3333.56	112.17
116.5	2344.14	1037.04
3769.56	1602.21	230.93
1439.85	1370	289.16
2281.71	2390.85	1095
677.17	696.23	826.67
130	236.54	1062.21
364.42	583.09	403
1729.38	240	455.18
1631.46	261.64	347.68
507.57	333	2979.44
177.53	168.33	763.08
745.54	178.88	2091.65
432	702.42	1065.58
506	374.5	1111.88
2554.15	153	563.62
897.6	1161	789.15
1182.17	1229.71	1853.4
961.22	205.65	236.83
4261.12	162.4	2844.13
315.21	205.4	755
1048.96	324.73	1861
2876	497.25	757.75
1960.43	217.8	847
711.55	1297.71	1198.38
108.8	133.82	248
1153.5	127	1936.32
2561.29	225.18	1699
204.55	1063.92	3315.5
4656.41	1458.92	3344
560.04	548.88	726.17
325.64	161.42	1431.92
1520.08	131.73	2149
485	686.32	1192.04
2361.92	3699.13	264.79
667.54	180.95	1746.75
2429.08	239.41	2420.14
364.65	382.42	3770.55
149.36	93.6	1656.7
198.43	166.69	337
130	170	176.33
577.2	496.33	1904
376.5	400.83	2419.38
177.23	305.63	967
235.27	350.32	177
150	276.6	4092.56
958.33	286.92	1217.38
919.25	307.18	307.14
1052.37	298.25	170.14
539.88	661	1339.77
2689.75	175.5	2992.19
253.63	374.38	1508
782.38	284.14	268.92
147.05	232.09	1197.5
1450	128	1646
2551.92	283.54	1314.08
1599.29	941.55	1029
465.4	306	586.5
1034.43	133	4443.41
1900.85	141	134.25
1129.33	303.54	1620.96
812.92	291.75	1297.91
302.5	132.05	2705.6
402.83	151.13	1366.08
100.68	123.8	414.6
126.88	1488	932.88
338.5	536.5	173.13
2278.31	230.25	933.42
559.57	157.55	414
3204.22	125.09	494.83
3374.5	151.88	3117.25
158.83	303.45	513.82
965.38	442.54	691.5
451.46	182.27	1121.43
1128.21	242.21	2097.33
5760	105.82	136.5
1656.75	204	3022.38
157	218.96	818.71
2850.57	95	356.36
409.54	225.59	588.43
360.06	176.55	411.88
1619	457.55	461.27
479	334.87	125.13
528.55	283.25	1639
2057.36	186.17	2249.5
1376.75	329.55	543.82
462.46	110.09	2494.57
600.8	753.41	637.38
688.75	178.09	1470.12
4203.75	184.29	452.71
1638	343.56	4328.38
1491.05	211.91	1791.81
5628	144	588.67
1053	542.25	4065.67
139.25	483	845
469.17	196.92	2068.54
404.65	341.75	225.63
412.36	126.09	843.18
1423	393.55	1291
446.8	320.42	654.2
1306.54	197.08	178.75
103.33	186.33	214.73
379	107.6	1792
1114.14	85.2	1725.17
1438.46	127.64	4098.31
793.33	193.64	72.67
4344.56	136.86	3989.6
794.54	151.36	205.6
254.92	144.33	348.88
1768.62	183.8	136.54
528.75	424.75	2177.71
647	185.91	1620.92
494.22	390.04	723.18
181	118.38	2406.54
233.96	102.6	311.73
1606.29	644.75	1736.92
189	677.67	2237.43
945	209.64	810.41
3181.93	139.58	360.29
382.04	216.63	1413.21
527.96	616.27	5847.67
3213	283.69	2217.5
886.23	391.36	2809.13
1844.42	86.6	1246.29
187.31	142.42	323.58
1853.71	412.73	1825.93
1003.79	221.09	1838.1
195.13	263	1594
247.14	140.88	135.91
264	237	113.59
1250.38	140.25	1049.6
292	604.63	1125.09
243.75	337.5	1341
7489.53	121.83	570.82
598	140.5	445.45
699.79	186.36	486
2045.5	173	1057.88
1428	610.43	1369.55
196	185.96	227.79
369.71	92.6	282.4
991.4	294.42	3682.31
455	313.73	2036
1082	169.45	11778.9
562.36	916.36	1351.2
485.71	235	364.43
1035.54	146.64	2419.43
1210	651	1244.03
301	283	2714.8
137.63	111.17	3128.97
3804.65	107.27	915.89
1871.65	592.83	2132.14
628	320.18	4840.44
744.57	117.36	4169
896.9	165.36	1991.57
135.59	129.73	2779.18
267	158.88	2794.8
149	115	171.77
1402.5	536.36	2679.29
3574	171.91	1189.79
771	477.45	1514.46
288.29	348.18	453.18
257.67	266.33	155.39
391.38	389.33	6260.24
139.17	256.79	267.86
697.8	223.45	7891.14
1620.73	284.17	275.22
519.31	320.79	999
1153.92	443.93	178.42
184	135.8	1862
113	166	2889.43
694	141.82	3191.03
631.09	255	2187.89
97.91	229.08	218.93
115.55	303.21	1638.31
173.73	105.05	232
711	329	918.46
143.77	220.08	2577.71
542.33	329.91	867.44
1087	160.42	2729.3
1657	291.82	345.17
1183	123.04	932.57
187.81	329.67	1088.18
492.67	152.63	3127.07
939	180.5	422.92
1964.4	462	517.46
2609.46	153.27	132.4
3768	220	3086.4
183.27	154.17	376.59
880	240.08	1556.96
368.62	798	2352.85
251.41	159.92	2823.86
535.87	329	729.18
997.04	278	2489.08
127	370.58	1315
135.5	155.5	445.39
503.75	222.05	465.45
2039.64	366.88	329.42
853.25	194.96	522.67
3818.47	110.33	5426
3433.66	533.4	1406.88
824.47	263.21	543.25
1810.15	202	2937.92
469.63	148.25	378.54
336.86	148.96	7897.95
1060.08	150.2	2426.38
105.55	124.95	180.18
280.22	339.33	3897.5
135.08	232.18	995.54
1157.38	395	119.55
314.96	155.2	439.4
1282.79	191	2804.2
2054.29	99.6	6527
3032.81	135.36	1136.75
2692.54	423.54	214.86
377.18	414	2165.42
2911.14	152.27	1728.5
170.67	402.42	10915.2
1268.33	435.67	1065.63
4614.42	442	2105.87
1089.45	529	537.46
2078.15	260.2	908.29
656	119.45	3812
2331.88	365.75	482.25
217.54	588	678.75
244.57	256.75	644.67
979.18	284.36	2340.6
2573	457.8	235.8
1146.36	216.83	4829.74
154.12	115.55	1472
203.25	1247.79	1385.52
485.88	1392.83	222.64
123.75	253.33	593.82
426	107.55	2633.14
1957.5	292.83	4073.75
179.71	140.5	7718.5
396.04	332.42	1928.43
203.17	394.54	1797.87
1195.38	476.29	982
212.73	370	598
127	226.39	1548.25
824.27	105.91	2540.46
1270	129.46	4963.29
140.08	437.69	2275.8
2873.21	317.07	2030.35
757.54	811.33	2070
1370	152.91	5547.41
1876.14	382	1785.63
1889	710.25	2655.8
206.27	155.77	490.83
4687.67	302.29	3901.75
517	108.2	1156.42
365.17	716.5	4508.94
1102	1328.77	247.5
620.5	1111.43	1063.88
1219	130.4	179.82
175	684.88	170.29
3206.67	288.88	1242
1429.55	228.97	454.82
1481.88	265.67	4378.63
137.38	2119.35	3246.73
4652.56	332.29	2172.63
2175.29	204.64	466.27
164.89	220.31	2323.46
413.42	217.55	7744.25
1623.76	327.36	234.8
1390.17	153	1277.42
599.46	225	589.45
1847.36	429.5	3228.67
384	342.3	305.96
837.2	116.09	185.86
175.14	220.54	5003.48
144	349	5089.11
1227	232.18	1229
1718	327.45	2450.77
212.67	389.83	1578.54
3983.25	422.79	234.83
2758.56	189	710.62
323	128.27	1279.5
325	432.73	10810.5
1388	120.64	159.25
670.19	111.2	1965
638.73	82.2	595.71
4339.53	257.63	850
1153.15	613.64	303.82
3852.69	173.96	116.46
318	212.41	1999.25
232.46	179.75	554.45
1189.85	321.55	3263
960.55	156.58	1128.42
115.09	191.63	674.38
532	208.45	3126.54
1711.65	370.09	914.75
567.13	177.6	144.88
1193.77	318.29	3139.57
1078	139	4058.4
834	92.8	1252.71
1035.64	279.68	413.73
2339.79	447.04	2219.08
2789.89	116.5	233.23
2483.86	375.09	219.7
1550.5	180.5	2572.19
581.15	212.5	1619.46
1242.69	266.42	217.82
2825.68	3575.2	2374.04
281.64	1482.75	165.5
1327	655.2	332.33
377.92	1638	2596
614.25	196.25	988.45
171.6	104.64	3238.5
114.4	258.17	399
1155.58	926.23	424.8
1387.33	1551.46	107.4
1192.79	1316.63	940
2410.46	780.79	2557
131.18	1445.04	204
424.79	334	230.53
3431.44	860	2796.5
1053.64	170.2	291.82
230.09	331.62	2023.86
728	434.36	2297.68
128.5	328.45	2400.46
282.67	81.2	135.33
1635	3038.64	1866.23
150.64	977.67	2519.57
1559	363.64	886.73
399.91	264.09	1911.07
1077.93	633	2771.75
879.17	88.2	185
840.04	108	1066
149.64	605.45	5161.89
2381.38	238.5	642.42
457	127.59	2424.82
1692.5	504	705.31
1707	1134.8	2853.88
1140.75	188.18	509.86
1404	102.36	889.53
2274.38	186.4	3012.2
1342.79	106.68	7304
1490.13	224.75	225.09
3625.2	481.42	3689.75
1992.85	57.5	1913.27
1151.5	216.43	3769.44
1053.04	314.08	221.41
266.73	3153.1	448.8
2236.36	902.88	4017
1111.58	509.67	3482.07
529.5	80	1715.57
114.27	108.4	2080.92
196.33	2308.06	410.25
1883.12	4754.06	1886.8
125.36	657.25	990.62
258.5	597.64	1461.04
274.82	270.33	4067.5
1781	217.45	458.35
301.14	680	250.89
1135.27	96.41	3787.69
1131.96	192.08	1409
519	194.27	2536.2
170.5	89.2	261.18
126.91	134.83	668.68
3702.5	335.64	2044.92
3943.63	155.38	2810.07
291.69	96	513.08
185.27	271.57	4890.42
3055.57	356.67	455.18
749.71	146.8	205.79
964.36	88.6	1196
1522	185.83	1814.75
1532.57	75	495.47
997.08	469.08	5693.28
142.45	1204.2	405
2901.31	94.4	6862.16
1091.23	2019.46	843.94
892.25	110.6	2080.33
775.91	1356.13	2875
2218.71	110.55	474
2997.29	506.64	1227.23
529.79	291.75	1027.53
1795	721	3367.31
160	165	391.12
233.23	359.86	941
513.64	223	12662.8
122.5	132.77	553.15
788.82	957	195.4
562.6	272.13	1117.58
809.96	335.73	846.57
1417.38	176.08	4906.5
413.58	315.59	1148.71
114.4	257.13	1390
245.36	569.25	120
695.73	152.5	853.36
1437	253	148.59
174.55	178.58	7880.45
700.5	201.46	2279.38
575.04	188.91	919.21
1181.45	212	5055.12
296.82	352	1908
948.04	156.83	4979.86
195.14	104.91	325.58
246.58	276.29	478.08
219.55	371.09	470.63
108.8	130.75	1812.6
155.38	1886.54	1660
124.95	377.09	2705.13
113.83	593.6	4659.5
277.2	103	1197.43
1244	292.54	4680
1832.31	170	328.54
765.73	511.81	4071.32
896.96	1144.53	4210.59
360.09	293.38	5919.29
812.83	253.64	470.58
382.2	1249.29	185
794.17	97.27	1885.38
106	82.6	245.79
82.2	242.2	1945.33
546.46	518.73	199.86
592.62	218.25	1109
1621.71	248.58	278.81
1025	757.2	231.91
373.91	295.43	2627.39
1517.83	316.29	1085.81
496.82	975	259
1951.5	196.82	1368.2
478.35	392.63	1448.27
384.65	96.2	1096.75
1657.38	256.58	167.8
2008	1121.29	1515
385	103.14	1204.38
1700	1681.5	1728.25
1350.85	160.6	786.83
1100.08	681	2668.38
150.67	110	11239
994.04	405.14	252.35
809.55	1229.29	938.63
87.2	839	861.41
73.33	170.58	2685.83
101.2	394.25	2463.53
1074.47	108.18	6493.83
104.4	701.21	17633.4
654.67	366	5647.5
258.5	258.29	1565.38
340.86	618	1249.46
363.17	829.42	304.11
461.43	450.96	208.5
104.6	464.92	4830.29
1682	631.96	1535
258.13	901	771.35
1516.92	82	6347.17
4284.63	112.36	745
1665.23	131.5	3540.41
161.8	166.79	1289.67
762	110.09	733.96
1428.13	669.25	4401.38
134.05	184.27	2482.34
2106.85	364.71	219.42
151.75	259	3359.5
294.33	302.4	1072.79
268.5	153.88	2991.1
2599	904.35	1267
966.55	444	3305.9
299.63	316.36	865.8
400.88	379.6	1935
2871	147.46	1395
186.58	201	3536.53
1107.06	226.13	5162.13
212.82	234.22	3102.5
312.27	165.96	705.29
260.42	212.64	509
1684.18	144.09	1707.92
532	217.83	2680.46
1827.35	359.88	1504.13
858.73	146.64	1034.25
2822	126.09	3312.27
2406.86	393.73	389.14
190	202	1387.73
855.55	137	2586.93
1701	1662.54	4010.82
234.36	531	898.92
1586.06	817.17	1562.57
250.36	1537.08	4969.25
201.36	296.75	3980.17
3283.2	236.5	604.19
1119.5	196.29	4014.75
971.08	193.93	1916
1326.54	117.13	3880.47
106.73	1269	3130.76
306.39	342.33	1424
88.4	853.18	478.86
515	178.89	1497.46
193.11	521.82	577.8
5423.53	570	498
242.21	650.04	930
1242.96	222	1019.93
1604.63	228.25	1632
315.96	156.04	7477.89
1079.71	981.71	1415
1518	543.88	3338.26
515.54	192.2	3210
1097.64	860.5	3250.43
166	646.44	623.97
3228.2	253.6	1565
603	693.42	677.46
316.96	268.09	2810.61
426.82	325	950.45
2432.85	324.18	673.03
1353.63	185.08	1171.17
508.91	1036.09	2425.29
890.54	123.55	1370.36
3351.4	170	785.94
1288.82	143.33	213
870.17	1204.42	1966.35
2685.4	2313.42	818.31
2676.2	927.29	663.17
241.12	3302.6	880.4
650.71	536.36	534.81
196.07	259.45	168.8
2478	729.17	680.63
2253.54	112.77	3275.78
721.6	964.75	2590
249.54	182	11052.5
2100	229.31	163
1086.64	692.5	837.5
2454.81	259.53	1850.96
1488.65	892.71	2960.75
382.8	179.36	256.27
551.65	314.43	12703
2560.85	213	1844.86
161.75	422	2045.69
1149.33	232.33	82
385	196.64	2665.71
176.2	97.82	2578.97
3548.73	684.83	2876.4
2189.92	378.96	1574.62
1781.65	465.04	861.53
1914.65	346.18	2950.06
2514.76	246	1302.14
2461.14	210.82	1720.08
576	259.3	2233.07
155.79	672.56	1399
2937.57	178.13	276.14
2386.12	143	863.08
646.63	316.2	421.54
5303.72	734.09	1116.38
3095.87	839	907.86
322.77	159.93	211.86
188.15	604.54	1130.77
313	574.2	257.82
833	385.24	982.21
2048.78	1004	1351.5
592	1085.5	1863
531	305.92	335.45
242.88	153.41	135.29
5751	226.08	589.17
830.09	434.42	409.45
1299.08	776.42	1214.13
648.54	197.23	243.54
1847.41	217.45	1006.09
2536.66	493.92	513.38
1228.92	185.61	2263.73
263.65	183.5	1333
501.64	885.65	437.6
511.2	777	1188.8
1093.42	121.09	4368
3567.5	281.73	114.25
125	428.18	514.17
387.8	478.29	340.77
2720.28	476.25	1147.75
2531.93	259.92	133.8
129.6	325.67	2910.71
2196	571.09	192.73
330.25	737.18	145.89
1375	378.21	4826.41
6751.37	473.75	2375.14
3291.28	219.34	150.5
594.64	929.42	1217.42
105	723.77	1222.25
149.58	189	126.67
555	115.5	177
1777.92	136	625.2
6800.35	127.33	2624.57
770	226.68	323.88
137.55	939.82	1232
814.88	558.59	207.88
123.75	140.64	1590.15
362	265.63	925.81
688.91	456.6	1032.21
637.73	491.68	313.6
4025.06	2901.4	281.29
2481.75	114.08	1048.32
4627	203.4	279
4000.58	588	163.67
3555	450.27	314.96
1901.75	385.88	392.88
449.73	300.33	995
97.68	157.25	180.17
2162.33	135.71	125
3283.6	571.8	4873.32
968.8	168.13	337.92
80	188.54	260.82
1106.53	115.36	638
901	1112	987.27
3507.67	128.33	364.31
2617.14	329.2	625
878.5	210.07	673.04
843.38	262	367.73
999.5	499.18	632.79
323.55	836.67	196
3386	505.36	121
1317.54	269	754.06
151.33	382.27	186
141	163.4	283.21
240	343	182.36
944.96	175.29	3144.07
813.95	153	1279.65
2401.29	454.36	378
3862.67	376.18	3816.41
1077.42	622.08	284.14
168.36	153.8	694
780.42	135.92	1115
1502.08	685.54	153.64
556.27	696.92	872
1804.85	517.33	271.58
499.5	319.46	565.33
734.47	297.27	263.5
344.83	193.17	2019.58
1009	1379.83	6122.89
2875.03	288.08	4664.89
299.8	391.82	307.36
1007.67	368.25	345.67
522.2	190.42	923.69
502	1625	823.45
671	220.13	143.36
281	783.79	423
1531	528	637.77
549.61	182.5	1519.82
817	535	322.64
1421	949.33	265
311.1	1151.11	111.08
1225.91	171	116.63
599	137.83	1548.21
1149.83	242.71	2565.83
618.22	1693.12	399.44
352.91	363.43	1237.77
386	166	680
1183	152.88	1027.18
208.39	693.92	1025.18
331.75	263.79	769.17
130	151.73	119.29
1086	135.71	4063
283.38	509.2	1134.46
428.35	441	2321.77
831.86	222.71	130.2
859.86	176	849.32
445.27	582.63	281.08
1916.54	150.82	158.2
641.5	544.71	242.42
2204.46	1255	870.33
179.5	229.73	1783.33
450	318.08	2123.71
137.27	193.5	179
1284.23	200.8	1705.4
2202.14	134.83	507
127.36	229.42	1299.64
242.56	89.2	1065.33
1682.31	310.29	749.32
255.58	468.5	1945.92
1070	95.14	1063.87
939	440	297.45
1514	228.21	371
1979	382.21	1368.92
99.6	202.75	927.36
518.54	144.91	1247.2
82	1555.77	861.45
190.58	213.8	265.35
1962.25	879.79	1966.07
777.91	207.5	867.58
2411.31	206.79	281.79
199.82	587.05	725.63
851.36	1265.5	1370
774.5	189.58	311
285.81	1282.83	4506.06
2709.63	2223.71	934.13
1123.3	1440.67	442.16
688.11	113	151.96
748.5	172.31	408.12
236.08	801	1382
798.79	164.46	735.21
533.21	213.33	390.27
3514.67	313.5	245.57
135.32	131.4	147.09
146.08	93.6	3279.6
406.25	1813.31	169.4
1670.96	126	1076.41
485.13	425.17	428.73
476.5	313.5	300.08
857	329.67	1437
1578	195.04	112
152.46	605	277.6
455	293	2465.04
191.33	233.27	1939.88
891	192	214.36
1610	100.23	244.75
792	1431.19	388
399.83	130.58	199.5
4214.94	136.36	850.33
669.07	353	529.42
824.41	117.59	334.91
523.71	175.09	1955
239	212	1710
1192.12	424.36	3181.73
1196.14	4177.09	2926.64
453.57	82.2	1509
1000.29	2180.38	360
2240	314.04	287.5
2445.89	185.54	121.95
207.55	156.75	507.6
158.54	899.85	227.73
201.71	95.27	785.45
514.04	667.5	1005.42
599	1681.16	2329
310.23	487.27	4469.5
1601.58	191.73	3192.67
1100.4	195.18	499.36
1157	341	645.5
1811	206.67	249.65
129	4204.9	1843.42
349.33	282	109.05
1025	128.67	661.56
3684.47	84.6	189.69
2699.8	133.73	239.33
240.2	751.45	151.79
102.36	116.2	300.58
221.46	173.5	201
244.22	1284.27	173.6
127.46	98.09	122.36
350.88	149.08	825.67
243.28	166.27	760.31
698.83	133.4	836.79
342.44	528.77	862.2
179.04	136.55	946.65
854.25	174.93	1359.3
207	108	80
1145.92	300.27	1116.17
305.75	265.27	1009
1837.71	516.82	1603
323	272	1989.86
1094.09	754.57	5594.72
799.97	394.54	419
850.24	255.07	2298.36
306.35	633.83	1012.09
338	231.07	324.2
118.82	320.17	1720
188.36	952.5	472.08
334.72	505	777
99	131.92	1218
321.67	176	226.18
1747	140	579.37
278.29	192.21	390.79
142.36	357	1486.79
142	166.67	1675.07
373	58.13	248.4
257.21	173.36	549.73
295.55	193.18	186.8
338.08	168.36	1275.75
170.6	359.46	189
94.2	104	801
1168	258.09	1443
969.45	234.25	123.58
235.42	148.73	229.45
352.23	476.08	1797
260.4	198.42	173.93
1294.58	114.55	7105.76
1434	692.94	3259.96
351.22	423.17	2339.65
226.83	1438	1400.36
815.38	552.83	140.36
794	1151.08	298.7
224	575.45	134
895	144.41	256.27
850.06	1160.42	98.27
159.25	1003	199
2316.36	1833	2715.2
92.4	112.27	258.67
147.09	124.64	471.04
591.45	355.94	670.96
301.96	83.6	85.2
204.8	1188.11	674
267.68	105.36	1788.69
188.25	284.33	263
1347.81	988.5	1737.79
164.33	912	1875.14
492.79	325.61	357.64
1614.93	143.69	574.89
214.63	630.23	246.63
100.36	136	2604.06
248.86	1287.79	97.6
225.97	912.35	559.55
263.82	429.11	774.64
109.4	147.83	129.8
182.04	146.75	1813.38
154.08	1299.17	879.43
164.13	228.53	942
178.42	136.82	456.91
1052.2	547.04	106.8
686.91	834.55	120.73
391.84	220	232
1817.62	583	251.5
94.6	863	157.45
1509.67	596.25	182.35
1152.08	152.55	176.85
229	351.29	126.55
262.44	266.2	559.8
266.46	130.08	825.71
376	180	424.58
1240.09	245	1962.88
466.64	180.15	698.17
203.77	295.75	320.25
188.5	256.5	4989.94
876	243.5	198.54
1064.05	269	1315.25
584.21	712	3667.53
271.86	178.08	287.32
1056.55	579.64	1000.4
586.92	651.17	90
417.75	100	503.5
433.67	140	3660.5
182.67	260.19	577.57
338.6	170.92	102.73
192	99.8	730.6
180.38	89.4	710.26
131.45	206	789.45
1384	163.67	884.17
204	133.64	1843.92
328.68	286.12	200.13
1252.2	458.67	144.91
98.41	647.18	366.75
1631.33	757.8	3145.58
273.04	134	357.55
411.5	1136.36	188.05
241.91	1295.29	996.13
243.2	271.65	275.92
166	202.55	1010.6
132.27	367.82	200
677	76.75	319.83
575.54	730.57	1751.55
1844.54	2293.15	4249.56
874.75	156.83	106.25
794.36	767.63	236.82
112.64	148.5	198.09
1157.13	1426.83	1314.18
950.71	512.38	359.27
1675.54	488.58	527.27
545	214.58	848.09
1312.13	124.6	1883.64
1088	294.2	141
295	1733	334.65
635.25	106.4	456.79
477.08	409.18	1022
1882	139.82	767.38
1970.83	1032.38	384.79
706.83	160.91	323.23
472.57	286.08	778.78
127.4	1608.08	610.4
997.93	84.2	571.33
745.08	845.6	1055
153.6	303.09	267.82
535.38	153.88	1713.88
268.92	1579.73	949.58
895.86	709	214.47
2033.54	266.15	3156.86
282.2	1275	149
606.88	429.36	1120
357.62	134.18	308.94
424	186.59	339
379.55	80.6	249.88
592.33	116.25	282.29
266.17	212.75	1144.44
813.64	257.54	95.27
248.8	1316	163.23
206.71	151.55	843.36
127.29	304.8	5039.29
128.58	215.04	237.85
210.79	432.94	732.58
172.17	504.56	362.33
215.09	230.5	265.66
209.75	268.67	2472.11
216	240.58	1170.67
266.87	274.22	127.29
511.55	426.25	10733.1
887.23	1545	364.75
774.45	441	379.54
160.55	1999.79	253
300.92	440.31	2393.43
369.43	844	279
1200	614.09	190.74
524.22	458.5	4498.71
309.58	512.2	5795.92
275.64	233.2	297.41
373	2769.56	259
835.27	308.45	6303
114.58	549.67	1775
333.71	651.31	1663.08
126	114.82	530.04
125.58	225.5	3888.31
554.92	1383.88	2021
218.83	182.18	310.78
1675.58	515.58	205.82
225.4	169.7	369.18
354.8	759.5	803.91
716	361.64	170.96
459.86	170.04	1401.77
2680.5	176.71	99.41
207.82	1060.54	1039
817.92	1336.5	516.54
736.64	365.2	2896.4
1043.73	194.03	3193
216.63	1438.27	6178.92
1443	526.77	1246.73
622.54	336.58	3329.94
360.79	1142.82	292.8
534.74	168.63	3272.5
557.87	307.55	154.92
2565.32	3395	1488.04
129.4	1639.36	3824.88
340.29	388	7178.95
597.5	1478	1649.77
1126	273.83	169.85
114	197.83	428.86
1233	723.07	253.23
479.77	490.5	3822.97
176.18	127.91	139.18
319.73	1870.04	1125.83
1731.31	845.09	2968.19
2252.08	117.8	1425.11
156	176.71	1392
258	196	1412.43
443.27	212.38	3124.14
576.91	125.8	1327.8
118	947.36	1338.62
1102.27	327.27	128.96
1317	419.67	7406.59
180.18	554.6	2999
350.92	556.67	147
533.2	257	524
375.08	893.11	228.08
951.91	303.9	205.29
479.42	344.68	211.38
766.78	709.6	126.17
157.27	1065.58	2522.17
500.08	353.36	4760.33
280.04	570	2441.27
1101.18	629.55	460.32
315.4	169	950.98
767.71	1446	1656.54
703.67	208.92	744
81.8	587.38	240.64
971.25	808.55	474.64
181.68	166	434.67
234.83	710	499.55
779.18	659	305.19
405.91	143.18	191.6
261.4	252.27	4993.25
164.85	1946.44	169
225.15	473.45	2720.65
155.46	439.46	128.77
783.33	897.33	208.14
221.45	334.25	3447.63
125.86	179	1395.08
246.22	472.82	305.45
311.92	984.73	973.83
1230.25	116.45	287.42
677.17	134	1971.27
192.08	225.4	868.8
1200.58	1189.27	282
99.55	1500.08	3015.21
425.4	506.58	3657.66
779.42	205.2	730.1
707.73	1080	1040.85
536.75	180.17	3094.07
220.84	354.29	3195.02
1239.54	543.57	258.4
116.75	1116.45	2408.57
490	97.4	6107.55
155.62	87.4	2564
448.46	1252.55	460.55
396	97.6	2213
194.6	1140	168.14
1500.94	151.4	2890.28
133.33	729.55	553
220.18	2183.27	4106.47
1337.21	235.42	2673.4
1217.42	287	606.58
535.57	534.09	491.5
280.5	263.18	1297.77
460	313.6	1001.71
956.83	566.42	2034.86
129.5	1306.5	187.88
183.25	242.5	586.17
196	109.55	317.58
916.2	340.92	234.2
139.17	568.71	399.5
825.21	136.88	276.07
97.41	583.27	985
1076.09	92	767.58
283.92	1682.42	2417.24
306.6	2057.14	141.71
299.55	391.08	441.29
551.09	211.4	437.26
116.2	780.92	2816.67
1327.13	889.63	1813
166.5	159	779.55
123.4	251.13	938.41
134	117.09	926.18
109	350.45	548.32
1105.05	920	185.36
339.81	112	2600.43
1015.25	779	1478.57
917.2	193.92	270.29
1483.83	101.23	362.42
510.45	238.32	1880.86
1425	109.55	1311
855.18	318.8	396.33
572.73	611.55	453
915.29	83.6	251.38
148	140.92	370.78
212.45	161.46	138.27
465.8	112.5	311.25
617.92	169.39	1214.29
371	109.09	1498.67
348.88	172.93	470.12
161.91	242.91	12583.5
1000	105.91	264.74
103.4	384.17	3127
285.64	873	77.25
135.09	403.63	962
176	115.6	1233
491.13	258.17	1870.87
129	1189.38	4196.29
666.17	116.41	10926.6
1224.21	338	1978.19
221.89	317	304.4
128.83	134.32	2305.06
137.4	260.36	4736.29
1127.64	218.18	1572.6
227.83	460.6	1537.41
229.42	420.11	151.27
1227	543.43	258
1807	626.03	1176.81
135	186.58	1434.17
201.88	142.73	432.5
421.89	418.57	232.5
1133.4	278.29	209
410.75	213.4	4137.59
1059.88	129.32	10182.5
821.38	135.64	2267.25
928	180.36	203.82
162.5	445.45	111.14
134.55	111.83	3357.13
116.46	104.36	125.5
166	1254.47	12314.7
582.55	103.18	4408.41
1202.82	230	1162.17
178.64	224.88	2222.27
129.6	491	902.42
187.91	524.6	363
172	168.8	6185.56
160.27	572.82	95.36
821.64	298.91	7472.11
132.63	87.2	621.91
911.54	569.4	5775.5
960	948.6	390.83
308.58	440	2251.41
2091.57	474.38	1646
1111.33	320.42	3493.09
133	622.64	1380
187	292.67	1390
439.55	204.92	2837.33
334.2	207.25	2816.35
552.73	211.2	2129.14
778.25	185.18	175.27
106.68	150.71	3698
1122.59	916.03	119
146.12	640.94	215.8
892.25	427.46	3066.63
216.36	314.65	363.27
1252.36	182	2060.74
192.33	210.27	999.21
288.92	112.13	230.25
273.2	239.43	1149.9
1076	274.03	2314.13
413.77	271.5	1812.27
2016.57	195.81	150.96
138	317.7	2975.93
178.59	586.17	780.46
138.33	325	706
218.71	624	835.88
216.81	206.67	937.82
272	124.38	1995.21
167.6	627.73	107.14
125	130.55	139.45
132.08	268.21	92.18
341.31	127.58	1566.79
352.42	294.04	201.78
184.47	1594.11	2253.25
244.21	81.4	2857.06
565	203.73	270.93
244.2	167.36	898
240.43	1006.26	9844.92
385	379.71	216.25
288.71	329	2184.15
223.58	252.75	4550.5
969	824.64	599.27
338.58	1099	2633.57
163.36	244.75	336.67
1468.27	279.4	2485
1277	274.92	226.8
160	414.13	5830.21
352.5	361.29	773.94
268.27	580.82	1287.62
1049.83	253.62	2446.67
375	280.89	3412.81
472.33	452.21	3245.87
297	1232.56	6932
196.6	1375.83	116.05
1870.32	250.24	205.33
231.14	289.26	6255.34
277.24	328.36	133.75
447.32	389.73	633
841.25	470.48	403.31
167.07	365.48	200.93
133.35	432.35	843.09
488.15	313.2	78.75
142.2	801.43	1266.08
1111	377.34	2113.21
153.63	701.58	4402.92
562.33	298.6	2609.75
864.64	707.75	1665.38
164.18	1312.55	1851.15
254.86	1097.86	1993.71
370.64	676.51	1474.17
644.53	285.35	2825.68
191.08	262.42	4731.12
1067.05	2093.48	1432.62
827.46	328.24	113.08
438	202.14	2085.29
3112.63	214.89	2122.12
997.28	323.36	1494.15
193.07	222.25	3656.09
1335	424.26	239.91
153.13	338.12	738
429.8	344.74	2370.65
404.13	229.35	6602.71
421	323.46	5594.43
648.45	385.07	4477.24
167.36	417.63	1164.85
298.23	186.69	886.45
517	427.44	1745
281.75	254.48	4104.97
131	606.15	1505
436.17	209.82	1815.69
368.32	317.62	1056
593.55	205.91	844.6
783	365.57	1547.81
600.46	175.43	1558.69
422.91	276.27	364.6
194.04	441.58	187.08
212.73	370.51	226.4
413.58	209.91	2825.81
764.17	263.16	2764.67
825	3531.56	2127.23
156	1464.65	1729.25
136.91	647.2	1960.6
145.83	1618	4459.29
850.17	255.02	226.07
91.2	914.92	3298
117.67	1532.52	1470.5
76	1300.55	646.8
415.91	771.26	300.53
214.23	1427.4	997.2
161.33	329.92	108.5
81.75	849.5	254.67
155.73	168.12	344.38
229.64	327.57	832.88
826.2	429.06	172.58
430.45	324.45	198.08
62.33	3001.55	1256
131.91	965.73	4074
814.4	359.2	667.29
742.67	260.87	241
447.86	625.27	510.05
208.75	598.06	1286.75
95.8	235.59	198.64
1628.83	497.85	1423.67
204.45	1120.95	624.33
226	376.39	233
248.79	158.64	2403.19
1146.25	394.75	488.73
3723.29	677.46	940.29
136	209.82	425
389.85	516.49	2516
130.04	500.09	145.45
274	266.97	1545
160.6	328.07	2982
260.5	319.22	668.5
805.09	175.83	983.09
395.8	727.18	694.42
223.27	852.16	367.09
324.33	279.55	397.54
478.36	706.84	403.55
2064.38	1073.36	205.14
209.4	579.44	818.38
130.91	244.89	314.75
193.27	842.01	1545
121.45	219.49	618.73
291	498.96	143.17
300.32	302.26	930
325.75	199.22	729.5
184.5	240.36	803.23
637.82	370.54	302
2769.86	1185.17	1814.58
995.43	720.64	2870.29
735.04	2156.62	1478.21
680.08	232.54	179.55
277.09	283.5	1049.27
173	527.57	402.57
1149.08	259.97	193.6
1017	309.77	556.33
621.4	559.5	1429
150.31	1290.55	707.75
1302.93	239.54	117.95
442.18	336.76	1544.58
156.27	561.77	2192.97
769.67	576.15	225.79
1380.42	1661.89	4531
130.58	2032.03	161.36
659.5	386.31	409.88
676.05	208.82	389.39
207.2	771.38	681.91
997.68	878.77	140.4
1540.59	248.06	2383.31
652.62	346.18	164.23
332.21	908.77	559.09
84.2	769.49	2442.64
1079.75	314.91	2042.32
1618.77	604.08	501
162.64	961.12	2368.23
242.57	230.16	2761.83
328	221.09	63.67
686.83	485.2	607.33
595.73	1329.87	1383.5
2444	268.19	2975.53
1422.06	273.62	1196.92
102.32	316.96	174.5
1286	289.71	337.41
1251.5	527.15	250.03
362	505.75	372.88
173.71	382.77	248
188.07	663.8	208.96
2617.17	719.32	1416
1120.65	251.71	2754.86
690.94	475.25	306
185	531.43	502
200.92	357.87	5334
598.05	699.73	2018.42
643.4	244.4	481.29
177.91	207.71	192.33
627.42	579.01	405.64
282.43	321.03	228.92
1454.75	616.38	359.38
1127.42	264.93	2568.61
1059.4	290.45	112.4
808.5	1574.65	233.04
231.05	201.24	1602
146.08	993.97	214
239.45	375.08	1279.91
347	324.98	122.5
2737.44	249.66	343.59
1294.64	814.57	391.76
602	1085.58	125.5
232.29	275.99	284.73
225.92	271.57	1758.86
775.36	409.07	1800.69
336.2	348.32	2400.31
536.73	296.34	1267.75
551.72	375.32	425.18
190.23	669.19	2520.65
642.92	341.62	78.5
485.5	392.03	104.18
616.27	294.49	684.13
1376	356.59	1533.62
364.27	463.36	3052.07
93.18	1189.5	1066.64
835.73	1994.81	417.79
141.19	1339.58	1498
149.36	500.45	3531.8
103.36	288.19	1559
379.91	712.2	931
225.11	355.47	2211.88
183.2	239.94	343.6
146	379.48	702.62
136.14	862.34	4451.63
100.4	398.7	271.27
86	255.02	142.2
350	1174.86	110.09
128.58	333.87	1414.08
81	313.13	251.25
392.8	257.19	293.27
4204.44	215.52	146.54
3126.3	454.98	2203.32
1001	414.98	177.71
3642.13	536.79	1836
196.62	618.38	105.95
420.27	413.46	3769.93
843.26	274.89	5046.13
88.6	210.8	138.69
994.83	249.99	437
167.82	206.54	1302
775	289.24	125
1597.67	392.65	4940.09
261	195.98	2047.46
176.92	523.08	5487.22
2873	385.6	3203.29
200.31	219.56	92.5
2795.35	198.55	196.21
171.17	210.04	153.09
4950.53	355.49	85.2
3480.25	388.92	190.14
2092.15	669.79	671.24
419.8	362.97	262.38
991.25	257.53	2514.65
3494.06	515.04	199.53
300.97	263.74	3665.6
584.07	242.01	1889
380.64	557.44	639.23
246	688.83	122
5969.83	347.04	200.94
690	229.99	1674.79
113.67	1170.19	1165
1171	559.18	251.41
189.58	514.02	2142.5
172	708.2	1099.6
150	407.46	1888.43
735.75	291.23	978.18
219	1863.51	1674.67
135	372.49	2145.61
1760.08	586.35	2757.43
1864	288.97	961.68
499.73	167.92	95
1801	505.56	255.88
1639	1130.56	883.46
567.82	289.79	282.75
926	1234.04	193
10023.7	239.24	706.91
1588.88	512.4	300.76
786.75	245.55	122
1016.45	747.96	1222
1598.5	312.43	2074.85
409.96	963.1	347.4
2315.14	387.83	153.38
1570	253.45	168.54
1491.12	1107.6	881.95
89.4	1660.97	245.28
383	158.64	171.5
489.09	672.69	369.6
151	400.2	361.5
281.75	1214.29	1052.46
480.7	828.76	835.45
848	692.65	2590.94
705.4	361.53	555.91
2038.33	255.14	675.54
509	610.46	346.96
171.04	819.29	276.33
2325.43	445.45	840.61
1547.6	459.24	152.67
176.77	624.24	109.91
1546	890	212.63
1379.17	661.08	243
115.63	360.26	129.91
1549.69	255.84	654
1494	298.71	682.25
1483	893.31	944.25
280.77	438.58	3766.16
247.47	312.5	4854.92
453.09	374.97	160
1666	974.99	433.33
172.55	467.64	1836.12
2041.92	208.82	811
370.5	417.18	1735.46
265.13	312.88	1502
1621	387.03	441
2162.96	287.45	171.27
357	292.8	1253.29
543.39	389.68	176.14
287	219.62	173
425.2	671.82	135
196.5	296.91	974.06
1759.35	384.25	188.45
127.27	320.79	478
251.67	3867.58	145.38
111.08	2078.05	1068.55
1680	3846.56	210.88
1890	1087.56	528.08
1125.79	890.71	96.23
225.25	280.53	489.17
1010.61	991.23	214.91
801.54	184.12	936.18
193.79	222.01	95.6
914.4	475.54	2030.61
525.5	310.25	245.77
233.64	3114.61	108.59
2818	891.85	898
481.93	503.45	215.65
132.86	2279.89	1273.26
373.09	4696.03	2096.27
133	649.23	593.46
1057.73	590.34	3384.53
515.92	214.8	134.64
1639.54	671.7	94.6
359.04	223.24	367.38
147.08	279.86	3110.72
215.71	746.44	4486.41
1006.17	1166.64	157.4
139.64	246.95	121.75
1870.14	648.98	2194.54
2238.94	789.95	1092.88
713.42	291.22	179.07
634.62	365.03	531.21
1968.85	549.54	4032.63
3669.5	296.7	2866.21
499	210.49	998.18
2170.7	758.18	3808.18
196.95	403.22	149.04
992.67	562.66	1975
152.08	262.46	1631.21
4405.09	337.83	964.45
191.92	302.62	903.75
262.33	468.44	2178.85
1139	252.52	1789.64
974.4	269.87	7539.67
781.36	329.2	186.13
1033.09	294.12	341.82
240.38	239.63	152
1199.36	292.48	92
80.8		314
554.47		638.18
902.91		453
1082.83		1235
1452.5		4306.5
1019.07		1524
202.38		2003.85
392.25		603.81
125.42		789.38
165.81		96.27
2643.77		213.27
298.76		683
2355.64		361.08
2397.14		2797
1214.47		949.64
1521.42		239.54
480.42		904
135.21		2524.08
951.04		315
6589.53		1703
704.5		223.64
290		334.82
1358.54		1243.33
1004.54		656.5
617.2		824.67
4009.35		648.25
855.71		574.55
1175.57		156.41
741.57		936.29
256.09		361
3659.87		541
7082.25		169.46
400.09		237.27
851.42		1198
1899.88		1648
878		622.46
[truncated: 3,037 more rows]
