# Supplementary material for: MiR‐182‐3p targets TRF2 and impairs tumor growth of triple‐negative breast cancer
Source: EMBO Mol Med. 2022 Nov 25;15(1):e16033. doi: 10.15252/emmm.202216033 (PMC9832842; doi:10.15252/emmm.202216033)
Supplement: Supplementary file 8 — Source Data for Figure 2 [file EMMM-15-e16033-s012.xlsx]

## Sheet: Figure 2 A,E
Fig 2A	MDA-MB-231	IF anti-gH2AX combined with telomeric DNA FISH
	TIFs	miR-Control	miR-182-3p	siControl	siTRF2
	Exp N1	2.84615	4.33333	2.66667	5.28947
	Exp N2	2.25	3.51613	2.74286	5.57143
	Exp N3	2.06667	4.15789	2.66667	4.25
Fig 2E	MDA-MB-231	IF anti-gH2AX combined with telomeric DNA FISH
	TIFs	miR CTR+pBabe	miR 182-3p+pBabe	miR 182-3p+TRF2
	Exp N1	1.90476	3.08696	2.23529
	Exp N2	2.13636	3.76923	2.41176
	Exp N3	1.7	3.6875	2.58333

## Sheet: Figure 2 C,G
Fig 2C	MDA-MB-231	IF anti-gH2AX combined with SATIII DNA FISH
	PIFs	miR-Control	miR-182-3p	siControl	siTRF2
	Exp N1	12	19.2308	7.69231	21.875
	Exp N2	10.6383	18.1818	5.66038	30.5085
	Exp N3	11.1111	22.807	1.92308	25
Fig 2G	MDA-MB-231	IF anti-gH2AX combined with SATIII DNA FISH
	PIFs	miR CTR+pBabe	miR 182-3p+pBabe	miR 182-3p+TRF2
	Exp N1	17.3913	41.9355	26.8293
	Exp N2	14.2857	44.1861	30
	Exp N3	22.6415	42.4242	31.4286
