# Supplementary material for: MiR‐182‐3p targets TRF2 and impairs tumor growth of triple‐negative breast cancer
Source: EMBO Mol Med. 2022 Nov 25;15(1):e16033. doi: 10.15252/emmm.202216033 (PMC9832842; doi:10.15252/emmm.202216033)
Supplement: Supplementary file 9 — Source Data for Figure 3 [file EMMM-15-e16033-s003.zip › EMM-2022-16033-V5-Figure_3_Source_Data-sd.xlsx]

## Sheet: Figure 3 A-B
	Fig 3 A	MDA-MB-436
		miR-Control						miR-182-3p						miR-182-3p i.
	0h	9.65761	7.63721	7.06351	6.50242	10.0352	6.8494	4.11341	3.59915	6.59677	5.27903	6.55396	4.59178	7.0571	7.46646	10.7122	9.06596	9.38637	6.73986
	24h	13.1565	9.91551	8.8614	8.92066	11.3371	10.3285	5.1505	4.56377	8.35997	8.92539	9.09661	7.19037	10.3354	10.8061	13.2505	11.9602	12.9884	10.2338
	48h	24.2719	17.3502	14.3981	14.2529	17.892	15.9511	6.79001	5.35441	12.0231	12.3007	13.0019	10.8392	21.6732	21.917	21.6646	19.6239	20.9632	17.857
	72h	29.8572	21.0567	23.2767	22.4764	25.9782	24.4832	7.45475	5.88533	8.62871	8.11497	17.4199	13.6084	34.1057	33.9661	36.4393	33.7324	30.7219	27.8202
		EXP1		EXP2		EXP3		EXP1		EXP2		EXP3		EXP1		EXP2		EXP3
	Fig 3 B	MDA-MB-231
		miR-Control						miR-182-3p						miR-182-3p i.
	0h	9.1322	9.4246	7.00995	5.12172	8.90358	8.02179	5.8296	6.02701	5.46069	3.85004	6.83601	6.42954	9.08125	9.04141	7.95592	7.03557	9.5233	9.39096
	24h	23.4744	23.1318	12.0205	9.70375	14.5665	10.5832	12.0452	11.4799	7.15526	5.81886	8.27185	6.47701	23.9709	23.1639	13.918	12.8726	13.4706	12.8136
	48h	69.7571	63.6582	26.7394	22.6059	17.4858	17.2455	29.3183	26.1095	12.2257	9.6547	7.23118	7.60031	75.5921	73.7244	36.3869	34.2904	21.4105	21.8468
	72h	94.3131	90.7219	93.7399	92.3628	66.7676	66.7111	43.5498	40.0746	56.8832	47.1996	19.3246	18.9951	95.0148	94.1999	96.1315	95.0569	81.2691	79.6789
		EXP1		EXP2		EXP3		EXP1		EXP2		EXP3		EXP1		EXP2		EXP3

## Sheet: Figure 3 C-D
	Fig 3 C	MDA-MB-436				Fig 3 D	MDA-MB-231
		miR-Control	miR-182-3p	miR-182-3p i.			miR-Control	miR-182-3p	miR-182-3p i.
	Exp N1	466500	167000	540000		Exp N1	845000	211000	920000
	Exp N2	540000	152500	720000		Exp N2	1090000	184500	1075000
	Exp N3	360500	231500	615000		Exp N3	1150000	231500	980000

## Sheet: Figure 3 F,H
	Fig 3 F	MDA-MB-436
		miR-Control	miR-182-3p	miR-182-3p i.
	Exp N1	11.8	59.3	13.7
	Exp N2	9.3	54.6	12.4
	Fig 3 H	MDA-MB-231
		miR-Control	miR-182-3p	miR-182-3p i.
	Exp N1	8	26.9	6.7
	Exp N2	6.8	24.4	5

## Sheet: Figure 3 I,J
	Fig 3 I	MDA-MB-436
		pBabe miR-Control	pBabe miR-182-3p	pTRF2 miR-182-3p
	Exp N1	1040000	657000	1060000
	Exp N2	1590000	927000	1380000
	Exp N3	1240000	663000	1660000
	Fig 3 J	MDA-MB-436
		pBabe miR-Control	pBabe miR-182-3p	pTRF2 miR-182-3p
	Exp N1	10.7	41.6	21.9
	Exp N2	16.9	40	23.6
