# Supplementary material for: MiR‐182‐3p targets TRF2 and impairs tumor growth of triple‐negative breast cancer
Source: EMBO Mol Med. 2022 Nov 25;15(1):e16033. doi: 10.15252/emmm.202216033 (PMC9832842; doi:10.15252/emmm.202216033)
Supplement: Supplementary file 10 — Source Data for Figure 4 [file EMMM-15-e16033-s002.zip]

Archive with 5 entries (4 files):
- EMM-2022-16033-V5-Figure_4_Source_Data-sd.pdf
- __MACOSX/
- __MACOSX/._EMM-2022-16033-V5-Figure_4_Source_Data-sd.pdf
- EMM-2022-16033-V5-Figure_4_Source_Data-sd.xlsx
- __MACOSX/._EMM-2022-16033-V5-Figure_4_Source_Data-sd.xlsx
