# Supplementary material for: MiR‐182‐3p targets TRF2 and impairs tumor growth of triple‐negative breast cancer
Source: EMBO Mol Med. 2022 Nov 25;15(1):e16033. doi: 10.15252/emmm.202216033 (PMC9832842; doi:10.15252/emmm.202216033)
Supplement: Supplementary file 10 — Source Data for Figure 4 [file EMMM-15-e16033-s002.zip › EMM-2022-16033-V5-Figure_4_Source_Data-sd.xlsx]

## Sheet: Fig 4A
	Fig 4A		N1	N2	N3
	TRF2 protein expression	miR-Control	1	1	1
		miR-182-3p	0.631213	0.371625	0.55499

## Sheet: Fig 4B
	Fig 4B	gH2AX Foci/cell in BJ cell
		miR-Control	miR-182-3p
	N1	5.9	6.4
	N2	5.1	7.25
	N3	4.6	6.6

## Sheet: Fig 4D
	Fig 4D	Mean TIFs in BJ cell
		miR CTR	miR 182-3p
	N1	1.15	2.2
	N2	0.95	1.65
	N3	0.9	2.35

## Sheet: Fig 4E
	Fig 4E	Cell number BJ cell
		miR-Control	miR-182-3p
	N1	281500	170000
	N2	290500	182000
	N3	259500	170500

## Sheet: Fig 4G
	Fig 4G	% of B-Gal positive BJ cells
		miR-Control	miR-182-3p
	N1	8	17.7419
	N2	9.5	18.9574
	N3	3.48259	16
	N4	6	21.3904
	N5	5.33333	14.1463

## Sheet: Fig 4H-J
			IL-6			CXCL1			IL-8
	Fig 4H-J		miR-Control	miR-182-3p		miR-Control	miR-182-3p		miR-Control	miR-182-3p
		N1	1.36579	3.43763		1.03726	7.43646		1.99399	7.87509
		N2	1.26883	3.37866		0.900778	8.45316		2.52627	6.6841
		N3	1.36579	3.7693					2.08953	7.17792
