# Supplementary material for: MiR‐182‐3p targets TRF2 and impairs tumor growth of triple‐negative breast cancer
Source: EMBO Mol Med. 2022 Nov 25;15(1):e16033. doi: 10.15252/emmm.202216033 (PMC9832842; doi:10.15252/emmm.202216033)
Supplement: Supplementary file 11 — Source Data for Figure 5 [file EMMM-15-e16033-s014.xlsx]

## Sheet: Figure 5A-B
		in vivo xenograft MDA-MB-231
	Fig 5A	Days of treatments	LNPs Empty					LNPs miR-Control					LNPs miR-182-3p
		1	252.5	265.6	262.4	272.3	262.4	269	240.1	272.3	259	262.1	243.1	249.4	249.4	262.4	265.6
		5	347.6	335.2	295.9	340.6	302.6	364.4	376.7	364	402	310.5	288	313.4	292.5	340.6	295.9
		8	430.6	482.8	388.8	525	473.8	493.1	418.2	405	513.8	535	380.2	454.1	477.1	388.1	451.6
		12	834.3	615.3	914.4	571.3	620	674.2	726	528.2	583.5	652.6	464.8	540	440.1	506.9	509
		15	750.2	768.4	1019.6	905.1	746.5	645	1041.9	509	612.5	798.6	528.2	516.1	602.8	557.6	624.2
		19	878.1	1175.5	921.7	1364.7	1201.3	986.4	866.2	883.3	964.8	1225.3	630	459.5	612.1	728.3	603.6
		22	1333.1	1108.8	1450.5	1278	1693.5	1080	979.2	1187.5	1318.2	1731.5	854.5	816.5	903.2	652.6	738.7
		in vivo xenograft MDA-MB-436
	Fig 5B	Days of treatments	LNPs Empty					LNPs miR-Control					LNPs miR-182-3p
		1	225.3	234.2	249.6	222.4	216.6	234.2	228.2	222.2	237.2	237.2	237.2	243.4	228.2	234.2	231
		5	262.4	282.4	275.6	262.4	282.4	275.6	268.8	225	252.8	252.8	252.8	255.9	237.2	252.8	236.8
		8	282.4	306.9	310.7	299.7	299.7	296.2	303.4	252.5	268.8	265.6	262.4	265.6	252.8	237.2	237.2
		12	306.9	340.6	348.5	332.8	324.6	329.1	344.4	285.8	292.5	292.8	259.2	234.2	239.7	222.2	210.8
		15	329.1	364.4	380.7	360.1	347.6	340.6	368.3	310.5	325.1	317.9	275.6	222.4	188.7	176.4	197
		19	376.2	415.2	410.5	388.8	388.8	372.6	389.2	332.8	340.2	352.4	237.2	194.4	166.1	161.8	166.5
		22	409.9	437.4	428.1	423.8	433	397.5	410.5	372.3	380.7	376.7	210.8	208.1	156.8	143.7	157.1

## Sheet: Figure 5C-D
	TaqMan qPCR from in vivo xenograft MDA-MB-231 (Log10)
	Fig 5C	LNPs Empty	LNPs miR-Control	LNPs miR-182-3p
		1.43557	1.94047	1050.88
		1	0.881004	440.64
		1.06531	0.750728	759.44
				1016.48
				486.92
	TaqMan qPCR from in vivo xenograft MDA-MB-436 (Log10)
	Fig 5D	LNPs Empty	LNPs miR-Control	LNPs miR-182-3p
		1	1.34807	2006.9
		3.92803	1.22633	2111.43
		3.038		3964.47

## Sheet: Figure 5F
		IHC from in vivo xenograft MDA-MB-231
		TRF2				gH2AX				Tunnel				CD31
	Fig 5F	LNPs Empty	LNPs miR-Control	LNPs miR-182-3p		LNPs Empty	LNPs miR-Control	LNPs miR-182-3p		LNPs Empty	LNPs miR-Control	LNPs miR-182-3p		LNPs Empty	LNPs miR-Control	LNPs miR-182-3p
		12	9	4		2.23214	2.65487	5.26316		0.50505	0.515464	2.45098		30	23	18
		9	9	4		2.10084	2.47934	6.09756		1.78571	0	1.9802		21	24	15
		9	12	4		1.65289	1.40187	7.85124		0.458716	0.476191	2.0202		13	20	14
		9	9	4		3.36135	3.88349	4.45545		0	0.970874	1.35135		27	24	14
		9	12	4		4.2735	2.58621	5.50847		0.454545	0.510204	2.42719		17	21	11
		9	9	4		6.85484	3.09734	6.19469		1.02041	0.490196	1.90476		23	33	12
		9	9	4		2.29358	1.33929	4.20168		0	0.495049	1.81818		23	30	10
		9	9	4		1.7094	3.21101	4.54545		1.40187	0.454545	2.42719		24	37	15
		9	9	4		3.50877	3.50877	5.5		0.45045	0.490196	2.52525		26	36	12
		9	9	4		2.94118	2.27273	4.84849		0.909091	1.51515	5.68182		29	25	13
			9					3.4188		0.485437	0.454545	1.53061				12
		9		2		2.42719	2.21239	5.04587		0	2.0202	1.02041		21	14	10
		9	9	2		1.78571	3.36135	6.30631		0.495049	1.42857	1.96078		22	11	19
		9	9	2		4.12844	3.65854	4.58333		0	0.471698	2		28	13	17
		9	9	2		4.06504	3.66973	6.09756		1.03093	0.454545	1.0101		15	22	11
		9	9	2		3.30579	2.67857	4.62963		0.490196	0.458716	1.48515		21	18	13
		9	9	2		3.73134	2.52525	4.01786		0.485437	0	0.970874		17	31	9
		9	12	2		2.7027	1.6129	3.07017		0.909091	0.480769	2.0202		17	30	11
		9	9	2		2.91667	2.47934	4.09091		0.46729	0.454545	2.06186		13	18	8
		9	9	3		7.00935	1.86916	6.94444		0.485437	0.925926	1.54639		20	22	8
		9	9	4		5.94059	2.15517	5.12821		3.18182	0.943396	2.0202		25	20	9
		9	12	4		2.89256	1.62602	4.09091		0.900901	1.53061	2.42719		21	18	11
		9	12	4		2.6087	2.89256	6.48148		1.38889	1.94175	1.90476		27	14	12
		9	12	4		3.92157	3.78151	6.86275		1.92308	0.46729	2.94118		15	21	14
		9	9	4		3.53535	2.67857	4.54545		1.45631	0.454545	3.46535		13	18	10
		9	9	4		3.68421	2.73438	5.21739		0	0.877193	3.0303		11	17	19
		9	9	4		5.31915	2.3622	3.9823		2.04082	0.446429	3.36538		15	28	19
		9	12	6		4.32692	3.10078	5.55556		1.04167	0.485437	2.42719		14	19	9
		9	12	4		3.47826	2.13675	5.75221		1.92308	0.485437	2.04082			21	15
		9	9	4		3.78151	3.50877	4.70085		0.909091	1.03093	2.52525			15	15
		9	9			4.06504	3.57143								23
			9

## Sheet: Figure 5H
		day 0		day21		day31
	Fig 5H	LNPs miR-Control	LNPs miR-182-3p	LNPs miR-Control	LNPs miR-182-3p	LNPs miR-Control	LNPs miR-182-3p
		19700000	6580000	19000000	13100000	307000000	132000000
		1770000	31000000	9440000	11700000	172000000	180000000
		13500000	18300000	8300000	7490000	113000000	21100000
		49600000	19500000	7690000	5920000	186000000	44600000
		11500000	8570000	25800000	11700000	202000000	15600000
