# Supplementary material for: MiR‐182‐3p targets TRF2 and impairs tumor growth of triple‐negative breast cancer
Source: EMBO Mol Med. 2022 Nov 25;15(1):e16033. doi: 10.15252/emmm.202216033 (PMC9832842; doi:10.15252/emmm.202216033)
Supplement: Supplementary file 12 — Source Data for Figure 6 [file EMMM-15-e16033-s001.zip › EMM-2022-16033-V5-Figure_6_Source_Data-sd.xlsx]

## Sheet: Figure 6 A-D
Fig 6A	TaqMan qPCR in PDTC#1 (Log10)		Fig 6B	TaqMan qPCR in PDTC#2 (Log10)
	miR-Control	miR-182-3p		miR-Control	miR-182-3p
	1	234127		1	13519
	1	445405		1	253013
Fig 6C	mean Area in um in PDTC#1		Fig 6D	mean Area in um in PDTC#2
	miR-Control	miR-182-3p		miR-Control	miR-182-3p
	15615.9	3834.98		3622.78	2512.93
	11242.5	4493.24		4035.81	2597.76
	12038	3873.75		4020.85	2742.66

## Sheet: Figure 6 E
	PDX#2
Fig 6E	Day of treatment	LNPs Empty							LNPs miR -Control							LNPs miR182-3p
	1	124.9	107.6	137.2	92.3	137.2	107.6		135.2	137.2	159.4	161.8	97.2	115.2		133	152.5		124.7	105.6	121.1
	5	163.8	152.6	181.3	133	199.6	135.2		194.4	199.6	219.4	213.6	157.1	166.1		139.3	166.5	80.2	150.3	133.1	120.6
	8	216.3	194.4	237.2	222.4	275.2	194.4		242.6	272	289.1	230.6	196.9	224.5		171.1	143.4	102.6	141.5	138.9	157.115
	12	380.7	255.9	314	306.6	409.1	324.6		368.3	348.5	363.3	325.1	307.2	323.8		219	141.3	129	157.1	171.1	207.831
	15	493.1	336.5	368.6	397.8	565	451.3		510	451.3	460.8	594.9	461	415.2		252	173.4	150.3	178.9	207.8	255.5
	19	682.3	396.1	499.4	441.8	796.5	677.6		594.1	616.5	540	779.8	658.3	463.9		352.4	225	199.8	236.8	278.4	317.9
	22	828.2	509	600.3	513.8	979.2	821.3		807.4	738.1	689.1	899.2	779.8	611.1		384.8	340.2	272.3	340.2	380.7	447

## Sheet: Figure 6F
Fig 6F		LNPs Empty	LNPs miR-Control	LNPs miR-182-3p
	Exp1	1	1.294	7.524
	Exp2	1.034	1.341	8.166
	Exp3	1.014	1.629	11.745
	Exp4	2.242		16.164

## Sheet: Figure 6H
		IHC from in vivo PDX
		TRF2				gH2AX				Tunnel
Fig 6H		LNPs Empty	LNPs miR-Control	LNPs miR-182-3p		LNPs Empty	LNPs miR-Control	LNPs miR-182-3p		LNPs Empty	LNPs miR-Control	LNPs miR-182-3p
		12	8	8		1.47059	6.25	6.84931		2.46914	5.07246	3.94737
		12	12	4		0.819672	2	8.86076		1.26582	3.52113	2
		12	12	8		1.6129	2.20588	8.75		2.89855	1.36986	4.93827
		8	8	12		0	3.57143	4.22535		1.53846	1.31579	1.89873
		12	8	8		1.49254	5.84416	8		1.49254	3.67647	3.04878
		12	12	8		0	3.52113	11.7284		1.40845	1.42857	2.66667
		8	12	8		2.89855	4.34783	4.31034		0.617284	1.44928	1.875
		12	12	8		1.40845	3.27869	2.30769		3.42466	2	3.7037
		12	12	8		1.47059	3.33333	6.77966		2.05479	2.08333	2.5641
		12	12	4		0.746269	3.42466	8.10811		3.16456	2.02703	3.79747
						2.32558	1.44928	5.47945		2	1.92308	5.6338
						1.31579	0.847458	8.47458		0.617284	2.14286	2.5641
						0	2.27273	5.7971		0.641026	1.44928	5.42169
						2.53165	0	5.14706		0.724638	0	2.46914
						1.97368	1.38889	2.7027		1.31579	1.33333	2.94118
						1.89873	0.724638	7.69231		1.42857	3.42466	4.16667
						1.36986	0.746269	4.22535		0	0.657895	3.28947
						0.769231	2.08333	2.89855		0.724638	1.36986	2.7027
						3.20513	0	2.85714		0.641026	1.44928	1.47059
						1.40845	0	10.1449		1.47059	0.735294	3.24675
						1.28205	1.92308	0.632911		1.53846	2.98508	5.7971
						0.666667	1.31579	2.17391		2.94118	2.30769	1.31579
						0.641026	1.25	1.49254		2.85714	0.684932	3.47222
						1.6129	0	2		2	2.5641	1.35135
						1.66667	1.28205	3.94737		0.641026	1.31579	4.79452
						0.724638	0.632911	2.66667		0	4	2.08333
						0.819672	3.07692	2		1.36986	0.694444	5.14706
						0.704225	0.657895	1.42857		1.33333	1.42857	5.38462
						0	1.28205	2.8169		0.694444	0.746269	5.30303
						0	0.649351	2.08333		1.42857	1.92308	4.28571
