# Supplementary material for: MiR‐182‐3p targets TRF2 and impairs tumor growth of triple‐negative breast cancer
Source: EMBO Mol Med. 2022 Nov 25;15(1):e16033. doi: 10.15252/emmm.202216033 (PMC9832842; doi:10.15252/emmm.202216033)
Supplement: Supplementary file 13 — Source Data for Figure 7 [file EMMM-15-e16033-s005.xlsx]

## Sheet: Figure 7 B-I
		Fig 7B			Fig 7C			Fig 7E			Fig 7F			Fig 7H			Fig 7I
		TRF2 IRS			ƔH2AX			TRF2 IRS			ƔH2AX			TRF2 IRS			ƔH2AX
		Intestine			Intestine			Skin			Skin			Bone Marrow			Bone Marrow
		LNPs Empty	LNPs miR-182-3p		LNPs Empty	LNPs miR-182-3p		LNPs Empty	LNPs miR-182-3p		LNPs Empty	LNPs miR-182-3p		LNPs Empty	LNPs miR-182-3p		LNPs Empty	LNPs miR-182-3p
		9	2		19.3103	31.9588		12	3		18.5185	15.7895		12	8		36.019	34.2857
		6	6		25.6198	32.8358		12	3		22.3684	31.0811		12	8		21.1009	8.97436
		9	4		12.6866	24.3243		9	3		33.3333	31.3433		12	8		20.3704	11.7647
		6	4		14.0741	8.87097		9	4		41.4286	26.087		12	8		11.1111	21.1864
		6	4		15.1515	6.66667		12	12		24.3243	21.6216		12	8		10.1124	21.4286
		9	6		14.2857	19.2308		8	9		27.3973	10.3448		12	8		8.42697	54.5455
		9	4		13.8461	19.5876		6	9		44.2857	17.9775		12	4		12.1212	21.6495
		9	6		21.3483	23.2323		8	9		23.1707	28.3951		12	4		17.1642	12.3077
		9	3		27.193	22.9358		8	6		21.0526	36		12	4		42.9907	15.1899
		9	6		20.4724	22.6087		12	3		27.3809	42.4657		12	12		30.7692	18.6046
		9	4		15.942	22.0472		12	3		35.3659	16.4179		12	12		28.5714	21.1864
		9	6		16.6667	22.9008		9	4		22.3881	33.3333		12	8		24.5763	31.0345
		6	2		10.101	7.58621		12	9		18.4615	10.8696		8	8		18.5629	20
		9	6		28.4404	6.83761		8	6		18.6667	42.3077		8	8		10.1124	57.6923
		12	2		19.8347	7.2165		8	6		11.3924	36.6197		12	8		7.69231	11.1111
		9	4		19.403	7.82609		12	9		24.6575	20		8	4		11.5385	21.4286
		6	2		16.4384	12.9032		6	9		22.0588	23.1884		12	4		17.6471	18.6046
		8	3		19.0476	16.4706		9	9		7.59494	26.8657		12	8		24.4898	13.913
		12	6		15.9091	13.4832		12	3		12.5	26.0274		12	12		42.8571	10.2362
		12	6		15.873	16.2393		8	4		29.5775	26.5823		12	12		39.4737	8.33333
